# Supplementary material for: 5-Diethyl­amino-2-[(E)-(2,4-dimeth­oxy­phen­yl)imino­meth­yl]phenol
Source: Acta Crystallogr Sect E Struct Rep Online. 2012 May 2;68(Pt 6):o1587. doi: 10.1107/S160053681201882X (PMC3379200; doi:10.1107/S160053681201882X)
Supplement: Supplementary file 1 [file e-68-o1587-sup1.cif]

##############################################################################
#                                                                            #
# This CIF contains the data in a paper accepted for publication in          #
# Acta Crystallographica Section E. It conforms to the requirements of       #
# Notes for Authors for Acta Crystallographica Section E, and has been       #
# peer reviewed under the auspices of the IUCr Commission on Journals.       #
#                                                                            #
# Full details of the Crystallographic Information File format               #
# are given in the paper "The Crystallographic Information File (CIF):       #
# a New Standard Archive File for Crystallography" by S. R. Hall, F. H.      #
# Allen and I. D. Brown [Acta Cryst. (1991), A47, 655-685].                  #
#                                                                            #
# The current version of the core CIF dictionary is obtainable from          #
# ftp://ftp.iucr.org/pub/cif_core.dic.                                       #
#                                                                            #
# Software is freely available for graphical display of the structure(s)     #
# in this CIF. For information consult the CIF software page                 #
# http://www.iucr.org/resources/cif/software.                                #
#                                                                            #
# This file may be used for bona fide research purposes within the           #
# scientific community so long as proper attribution is given to the journal # 
# article from which it was obtained.                                        #
#                                                                            #
##############################################################################
data_I
_audit_creation_method     SHELXL-97
_chemical_name_systematic
;
5-Diethylamino-2-[(<i>E</i>)-(2,4-dimethoxyphenyl)iminomethyl]phenol
;
_chemical_name_common     ?
_chemical_formula_moiety     'C19 H24 N2 O3'
_chemical_formula_sum     'C19 H24 N2 O3'
_chemical_formula_iupac     'C19 H24 N2 O3'
_chemical_formula_weight     328.40
_chemical_melting_point     ?
_symmetry_cell_setting     monoclinic
_symmetry_space_group_name_H-M     'P 21/c'
loop_
    _symmetry_equiv_pos_as_xyz
    'x, y, z'
    '-x, y+1/2, -z+1/2'
    '-x, -y, -z'
    'x, -y-1/2, z-1/2'
_cell_length_a     7.2028(3)
_cell_length_b     9.4423(5)
_cell_length_c     26.050(2)
_cell_angle_alpha     90.00
_cell_angle_beta     91.742(7)
_cell_angle_gamma     90.00
_cell_volume     1770.9(2)
_cell_formula_units_Z     4
_cell_measurement_reflns_used     1690
_cell_measurement_theta_min     3.1815
_cell_measurement_theta_max     29.0294
_cell_measurement_temperature     293(2)
_exptl_crystal_description     'block'
_exptl_crystal_colour     'orange'
_exptl_crystal_size_max     0.22
_exptl_crystal_size_mid     0.15
_exptl_crystal_size_min     0.10
_exptl_crystal_density_diffrn     1.232
_exptl_crystal_density_meas     ?
_exptl_crystal_density_method     'not measured'
_exptl_crystal_F_000     704
_exptl_absorpt_coefficient_mu     0.084
_exptl_absorpt_correction_type     multi-scan
_exptl_absorpt_process_details     '(CrysAlis PRO; Oxford Diffraction, 2007)'
_exptl_absorpt_correction_T_min     0.93310
_exptl_absorpt_correction_T_max     1.00000
_exptl_special_details
;
Absorption correction: CrysAlisPro, Agilent Technologies,
Version 1.171.35.19
Empirical absorption correction using spherical harmonics,
implemented in SCALE3 ABSPACK scaling algorithm.
;
_diffrn_ambient_temperature     293(2)
_diffrn_radiation_type     MoK\a
_diffrn_radiation_wavelength     0.71073
_diffrn_radiation_source     'SuperNova (Mo) X-ray Source'
_diffrn_radiation_monochromator     'mirror'
_diffrn_measurement_device_type
                    'Oxford Diffraction SuperNova (single source at offset) Eos'
_diffrn_measurement_method     '\w scans'
_diffrn_detector_area_resol_mean     16.0454
_diffrn_reflns_number     8031
_diffrn_reflns_av_R_equivalents     0.0362
_diffrn_reflns_av_sigmaI/netI     0.0683
_diffrn_reflns_theta_min     3.19
_diffrn_reflns_theta_max     29.10
_diffrn_reflns_theta_full     25.00
_diffrn_measured_fraction_theta_max     0.877
_diffrn_measured_fraction_theta_full     0.998
_diffrn_reflns_limit_h_min     -7
_diffrn_reflns_limit_h_max     9
_diffrn_reflns_limit_k_min     -9
_diffrn_reflns_limit_k_max     11
_diffrn_reflns_limit_l_min     -35
_diffrn_reflns_limit_l_max     33
_diffrn_standards_number     ?
_diffrn_standards_interval_count     ?
_diffrn_standards_interval_time     ?
_diffrn_standards_decay_%     ?
_refine_special_details
;
Refinement of <i>F</i>^2^ against ALL reflections. The weighted <i>R</i>-factor
<i>wR</i> and goodness of fit <i>S</i> are based on <i>F</i>^2^, conventional
<i>R</i>-factors <i>R</i> are based on <i>F</i>, with <i>F</i> set to zero for
negative <i>F</i>^2^. The threshold expression of <i>F</i>^2^ >
\s(<i>F</i>^2^) is used only for calculating <i>R</i>-factors(gt) <i>etc</i>.
and is not relevant to the choice of reflections for refinement.
<i>R</i>-factors based on <i>F</i>^2^ are statistically about twice as large
as those based on <i>F</i>, and <i>R</i>- factors based on ALL data will be
even larger.
;
_reflns_number_total     4165
_reflns_number_gt     1959
_reflns_threshold_expression     I>2sigma(I)
_refine_ls_structure_factor_coef     Fsqd
_refine_ls_matrix_type     full
_refine_ls_R_factor_all     0.1439
_refine_ls_R_factor_gt     0.0644
_refine_ls_wR_factor_gt     0.1199
_refine_ls_wR_factor_ref     0.1642
_refine_ls_goodness_of_fit_ref     1.060
_refine_ls_restrained_S_all     1.061
_refine_ls_number_reflns     4165
_refine_ls_number_parameters     226
_refine_ls_number_restraints     1
_refine_ls_hydrogen_treatment     mixed
_refine_ls_weighting_scheme     calc
_refine_ls_weighting_details
         'calc w=1/[\s^2^(Fo^2^)+(0.0373P)^2^+0.4437P] where P=(Fo^2^+2Fc^2^)/3'
_atom_sites_solution_hydrogens     geom
_atom_sites_solution_primary     direct
_atom_sites_solution_secondary     difmap
_refine_ls_shift/su_max     0.000
_refine_ls_shift/su_mean     0.000
_refine_diff_density_max     0.163
_refine_diff_density_min     -0.150
_refine_ls_extinction_method     'SHELXL97 (Sheldrick, 2008)'
_refine_ls_extinction_coef     0.0031(6)
_refine_ls_extinction_expression
                                  'Fc^*^=kFc[1+0.001xFc^2^\l^3^/sin(2\q)]^-1/4^'
loop_
    _atom_type_symbol
    _atom_type_description
    _atom_type_scat_dispersion_real
    _atom_type_scat_dispersion_imag
    _atom_type_scat_source
    'C' 'C' 0.0033 0.0016
                         'International Tables Vol C Tables 4.2.6.8 and 6.1.1.4'
    'H' 'H' 0.0000 0.0000
                         'International Tables Vol C Tables 4.2.6.8 and 6.1.1.4'
    'N' 'N' 0.0061 0.0033
                         'International Tables Vol C Tables 4.2.6.8 and 6.1.1.4'
    'O' 'O' 0.0106 0.0060
                         'International Tables Vol C Tables 4.2.6.8 and 6.1.1.4'
_computing_data_collection     'CrysAlis PRO (Oxford Diffraction, 2007)'
_computing_cell_refinement     'CrysAlis PRO (Oxford Diffraction, 2007)'
_computing_data_reduction     'CrysAlis PRO (Oxford Diffraction, 2007)'
_computing_structure_solution     'SHELXS97 (Sheldrick, 2008)'
_computing_structure_refinement     'SHELXL97 (Sheldrick, 2008)'
_computing_molecular_graphics     'ORTEP-3 for Windows (Farrugia, 1997)'
_computing_publication_material     'WinGX (Farrugia, 1999)'
loop_
    _atom_site_type_symbol
    _atom_site_label
    _atom_site_fract_x
    _atom_site_fract_y
    _atom_site_fract_z
    _atom_site_U_iso_or_equiv
    _atom_site_adp_type
    _atom_site_calc_flag
    _atom_site_refinement_flags
    _atom_site_occupancy
    _atom_site_symmetry_multiplicity
    _atom_site_disorder_assembly
    _atom_site_disorder_group
    O O1 0.3547(3) 0.5391(2) 0.37257(9) 0.0640(6) Uani d D 1 1 . .
    N N1 0.3519(3) 0.2811(2) 0.40463(9) 0.0529(6) Uani d . 1 1 . .
    O O3 0.7902(3) -0.1820(2) 0.46150(9) 0.0732(7) Uani d . 1 1 . .
    C C13 -0.1045(4) 0.6216(3) 0.31791(10) 0.0455(6) Uani d . 1 1 . .
    C C14 0.0834(3) 0.6313(3) 0.33320(10) 0.0490(7) Uani d . 1 1 . .
    H H14 0.1488 0.7136 0.3260 0.059 Uiso calc R 1 1 . .
    O O2 0.6402(3) 0.3076(2) 0.47090(8) 0.0650(6) Uani d . 1 1 . .
    C C12 -0.1986(4) 0.4935(3) 0.32942(11) 0.0521(7) Uani d . 1 1 . .
    H H12 -0.3229 0.4830 0.3195 0.062 Uiso calc R 1 1 . .
    C C10 0.0799(4) 0.3947(3) 0.37000(10) 0.0458(6) Uani d . 1 1 . .
    N N2 -0.1934(3) 0.7311(2) 0.29284(9) 0.0555(6) Uani d . 1 1 . .
    C C15 0.1737(4) 0.5215(3) 0.35868(10) 0.0469(7) Uani d . 1 1 . .
    C C11 -0.1092(4) 0.3860(3) 0.35480(10) 0.0502(7) Uani d . 1 1 . .
    H H11 -0.1751 0.3043 0.3623 0.060 Uiso calc R 1 1 . .
    C C9 0.1748(4) 0.2768(3) 0.39315(10) 0.0505(7) Uani d . 1 1 . .
    H H9 0.1083 0.1950 0.4002 0.061 Uiso calc R 1 1 . .
    C C7 0.7176(4) 0.0578(3) 0.46522(11) 0.0552(8) Uani d . 1 1 . .
    H H7 0.8223 0.0689 0.4866 0.066 Uiso calc R 1 1 . .
    C C5 0.4521(4) 0.1580(3) 0.41991(10) 0.0491(7) Uani d . 1 1 . .
    C C16 -0.3951(4) 0.7321(3) 0.28369(12) 0.0628(8) Uani d . 1 1 . .
    H H16A -0.4404 0.8283 0.2871 0.075 Uiso calc R 1 1 . .
    H H16B -0.4527 0.6749 0.3097 0.075 Uiso calc R 1 1 . .
    C C2 0.6713(4) -0.0755(3) 0.44630(11) 0.0550(7) Uani d . 1 1 . .
    C C4 0.4107(4) 0.0244(3) 0.40130(11) 0.0559(8) Uani d . 1 1 . .
    H H4 0.3081 0.0130 0.3791 0.067 Uiso calc R 1 1 . .
    C C6 0.6091(4) 0.1742(3) 0.45242(10) 0.0505(7) Uani d . 1 1 . .
    C C3 0.5170(4) -0.0937(3) 0.41452(11) 0.0566(8) Uani d . 1 1 . .
    H H3 0.4846 -0.1830 0.4022 0.068 Uiso calc R 1 1 . .
    C C18 -0.0953(4) 0.8577(3) 0.27682(12) 0.0652(9) Uani d . 1 1 . .
    H H18A -0.1594 0.8975 0.2469 0.078 Uiso calc R 1 1 . .
    H H18B 0.0288 0.8314 0.2669 0.078 Uiso calc R 1 1 . .
    C C8 0.7964(4) 0.3284(3) 0.50488(13) 0.0752(10) Uani d . 1 1 . .
    H H8A 0.9086 0.3126 0.4867 0.113 Uiso calc R 1 1 . .
    H H8B 0.7905 0.2631 0.5330 0.113 Uiso calc R 1 1 . .
    H H8C 0.7954 0.4236 0.5178 0.113 Uiso calc R 1 1 . .
    C C17 -0.4527(5) 0.6764(4) 0.23138(14) 0.1018(13) Uani d . 1 1 . .
    H H17A -0.3987 0.7341 0.2054 0.153 Uiso calc R 1 1 . .
    H H17B -0.5856 0.6790 0.2274 0.153 Uiso calc R 1 1 . .
    H H17C -0.4103 0.5805 0.2280 0.153 Uiso calc R 1 1 . .
    C C19 -0.0808(5) 0.9695(3) 0.31823(14) 0.0801(11) Uani d . 1 1 . .
    H H19A -0.0146 1.0500 0.3056 0.120 Uiso calc R 1 1 . .
    H H19B -0.0154 0.9316 0.3478 0.120 Uiso calc R 1 1 . .
    H H19C -0.2031 0.9981 0.3276 0.120 Uiso calc R 1 1 . .
    C C1 0.7411(5) -0.3221(3) 0.44663(14) 0.0798(11) Uani d . 1 1 . .
    H H1A 0.7206 -0.3257 0.4101 0.120 Uiso calc R 1 1 . .
    H H1B 0.6296 -0.3496 0.4633 0.120 Uiso calc R 1 1 . .
    H H1C 0.8399 -0.3857 0.4565 0.120 Uiso calc R 1 1 . .
    H H1 0.388(5) 0.462(3) 0.3860(14) 0.114(15) Uiso d D 1 1 . .
loop_
    _atom_site_aniso_label
    _atom_site_aniso_U_11
    _atom_site_aniso_U_22
    _atom_site_aniso_U_33
    _atom_site_aniso_U_12
    _atom_site_aniso_U_13
    _atom_site_aniso_U_23
    O1 0.0442(12) 0.0605(14) 0.0867(17) -0.0032(10) -0.0064(11) 0.0111(12)
    N1 0.0546(14) 0.0542(15) 0.0494(14) 0.0062(11) -0.0060(12) 0.0042(11)
    O3 0.0689(14) 0.0558(13) 0.0934(17) 0.0147(11) -0.0204(13) -0.0056(11)
    C13 0.0443(15) 0.0474(16) 0.0449(16) 0.0009(12) 0.0014(13) 0.0003(12)
    C14 0.0436(15) 0.0456(16) 0.0580(17) -0.0044(12) 0.0028(13) 0.0070(13)
    O2 0.0654(13) 0.0550(13) 0.0735(15) 0.0015(10) -0.0157(12) -0.0042(10)
    C12 0.0437(15) 0.0492(17) 0.0631(19) -0.0033(13) -0.0024(14) -0.0031(14)
    C10 0.0467(15) 0.0437(15) 0.0470(16) 0.0012(12) 0.0017(13) 0.0017(12)
    N2 0.0472(13) 0.0534(15) 0.0654(16) -0.0001(11) -0.0068(12) 0.0108(12)
    C15 0.0406(15) 0.0517(17) 0.0486(16) -0.0010(13) 0.0019(12) 0.0009(13)
    C11 0.0457(15) 0.0483(16) 0.0568(18) -0.0046(13) 0.0029(14) 0.0003(13)
    C9 0.0490(16) 0.0515(17) 0.0509(17) -0.0007(13) 0.0031(14) 0.0018(13)
    C7 0.0530(17) 0.0609(19) 0.0510(18) 0.0062(15) -0.0087(14) -0.0018(14)
    C5 0.0474(16) 0.0502(17) 0.0493(17) 0.0055(13) -0.0031(13) 0.0036(13)
    C16 0.0574(19) 0.0621(19) 0.068(2) 0.0029(15) -0.0073(16) 0.0068(16)
    C2 0.0499(17) 0.0593(19) 0.0557(18) 0.0098(14) -0.0001(14) 0.0012(14)
    C4 0.0554(18) 0.0647(19) 0.0470(17) 0.0034(15) -0.0088(14) 0.0001(14)
    C6 0.0524(16) 0.0502(17) 0.0487(17) 0.0023(14) -0.0002(14) 0.0012(13)
    C3 0.0610(18) 0.0526(17) 0.0556(18) 0.0064(15) -0.0049(15) -0.0051(14)
    C18 0.065(2) 0.0584(19) 0.072(2) -0.0051(16) -0.0003(17) 0.0217(16)
    C8 0.073(2) 0.072(2) 0.080(2) -0.0082(18) -0.021(2) -0.0065(18)
    C17 0.102(3) 0.118(3) 0.084(3) -0.020(3) -0.024(2) -0.003(2)
    C19 0.077(2) 0.060(2) 0.102(3) -0.0080(18) -0.012(2) 0.0009(19)
    C1 0.078(2) 0.060(2) 0.101(3) 0.0154(18) -0.006(2) -0.0072(19)
_geom_special_details
;
All e.s.d.'s (except the e.s.d. in the dihedral angle between two l.s. planes)
are estimated using the full covariance matrix. The cell e.s.d.'s are taken
into account individually in the estimation of e.s.d.'s in distances, angles
and torsion angles; correlations between e.s.d.'s in cell parameters are only
used when they are defined by crystal symmetry. An approximate (isotropic)
treatment of cell e.s.d.'s is used for estimating e.s.d.'s involving l.s.
planes.
;
loop_
    _geom_bond_atom_site_label_1
    _geom_bond_atom_site_label_2
    _geom_bond_site_symmetry_2
    _geom_bond_distance
    _geom_bond_publ_flag
    O1 C15 . 1.352(3) ?
    O1 H1 . 0.843(18) ?
    N1 C9 . 1.302(3) ?
    N1 C5 . 1.418(3) ?
    O3 C2 . 1.371(3) ?
    O3 C1 . 1.420(3) ?
    C13 N2 . 1.372(3) ?
    C13 C14 . 1.403(3) ?
    C13 C12 . 1.423(3) ?
    C14 C15 . 1.383(3) ?
    C14 H14 . 0.9300 ?
    O2 C6 . 1.365(3) ?
    O2 C8 . 1.424(3) ?
    C12 C11 . 1.362(3) ?
    C12 H12 . 0.9300 ?
    C10 C11 . 1.410(3) ?
    C10 C15 . 1.410(3) ?
    C10 C9 . 1.430(3) ?
    N2 C18 . 1.456(3) ?
    N2 C16 . 1.465(3) ?
    C11 H11 . 0.9300 ?
    C9 H9 . 0.9300 ?
    C7 C6 . 1.384(3) ?
    C7 C2 . 1.389(4) ?
    C7 H7 . 0.9300 ?
    C5 C4 . 1.381(4) ?
    C5 C6 . 1.401(3) ?
    C16 C17 . 1.507(4) ?
    C16 H16A . 0.9700 ?
    C16 H16B . 0.9700 ?
    C2 C3 . 1.376(4) ?
    C4 C3 . 1.390(3) ?
    C4 H4 . 0.9300 ?
    C3 H3 . 0.9300 ?
    C18 C19 . 1.511(4) ?
    C18 H18A . 0.9700 ?
    C18 H18B . 0.9700 ?
    C8 H8A . 0.9600 ?
    C8 H8B . 0.9600 ?
    C8 H8C . 0.9600 ?
    C17 H17A . 0.9600 ?
    C17 H17B . 0.9600 ?
    C17 H17C . 0.9600 ?
    C19 H19A . 0.9600 ?
    C19 H19B . 0.9600 ?
    C19 H19C . 0.9600 ?
    C1 H1A . 0.9600 ?
    C1 H1B . 0.9600 ?
    C1 H1C . 0.9600 ?
loop_
    _geom_angle_atom_site_label_1
    _geom_angle_atom_site_label_2
    _geom_angle_atom_site_label_3
    _geom_angle_site_symmetry_1
    _geom_angle_site_symmetry_3
    _geom_angle
    _geom_angle_publ_flag
    C15 O1 H1 . . 105(3) ?
    C9 N1 C5 . . 121.7(2) ?
    C2 O3 C1 . . 117.1(2) ?
    N2 C13 C14 . . 121.2(2) ?
    N2 C13 C12 . . 121.5(2) ?
    C14 C13 C12 . . 117.3(2) ?
    C15 C14 C13 . . 121.5(2) ?
    C15 C14 H14 . . 119.2 ?
    C13 C14 H14 . . 119.2 ?
    C6 O2 C8 . . 117.7(2) ?
    C11 C12 C13 . . 121.0(2) ?
    C11 C12 H12 . . 119.5 ?
    C13 C12 H12 . . 119.5 ?
    C11 C10 C15 . . 117.1(2) ?
    C11 C10 C9 . . 121.2(2) ?
    C15 C10 C9 . . 121.6(2) ?
    C13 N2 C18 . . 122.2(2) ?
    C13 N2 C16 . . 121.9(2) ?
    C18 N2 C16 . . 115.8(2) ?
    O1 C15 C14 . . 118.2(2) ?
    O1 C15 C10 . . 120.8(2) ?
    C14 C15 C10 . . 121.0(2) ?
    C12 C11 C10 . . 122.1(3) ?
    C12 C11 H11 . . 119.0 ?
    C10 C11 H11 . . 119.0 ?
    N1 C9 C10 . . 121.6(3) ?
    N1 C9 H9 . . 119.2 ?
    C10 C9 H9 . . 119.2 ?
    C6 C7 C2 . . 120.4(3) ?
    C6 C7 H7 . . 119.8 ?
    C2 C7 H7 . . 119.8 ?
    C4 C5 C6 . . 118.3(2) ?
    C4 C5 N1 . . 123.2(2) ?
    C6 C5 N1 . . 118.3(2) ?
    N2 C16 C17 . . 112.9(3) ?
    N2 C16 H16A . . 109.0 ?
    C17 C16 H16A . . 109.0 ?
    N2 C16 H16B . . 109.0 ?
    C17 C16 H16B . . 109.0 ?
    H16A C16 H16B . . 107.8 ?
    O3 C2 C3 . . 124.6(3) ?
    O3 C2 C7 . . 114.9(2) ?
    C3 C2 C7 . . 120.5(3) ?
    C5 C4 C3 . . 122.3(3) ?
    C5 C4 H4 . . 118.8 ?
    C3 C4 H4 . . 118.8 ?
    O2 C6 C7 . . 124.2(2) ?
    O2 C6 C5 . . 115.8(2) ?
    C7 C6 C5 . . 119.9(2) ?
    C2 C3 C4 . . 118.6(3) ?
    C2 C3 H3 . . 120.7 ?
    C4 C3 H3 . . 120.7 ?
    N2 C18 C19 . . 113.1(3) ?
    N2 C18 H18A . . 109.0 ?
    C19 C18 H18A . . 109.0 ?
    N2 C18 H18B . . 109.0 ?
    C19 C18 H18B . . 109.0 ?
    H18A C18 H18B . . 107.8 ?
    O2 C8 H8A . . 109.5 ?
    O2 C8 H8B . . 109.5 ?
    H8A C8 H8B . . 109.5 ?
    O2 C8 H8C . . 109.5 ?
    H8A C8 H8C . . 109.5 ?
    H8B C8 H8C . . 109.5 ?
    C16 C17 H17A . . 109.5 ?
    C16 C17 H17B . . 109.5 ?
    H17A C17 H17B . . 109.5 ?
    C16 C17 H17C . . 109.5 ?
    H17A C17 H17C . . 109.5 ?
    H17B C17 H17C . . 109.5 ?
    C18 C19 H19A . . 109.5 ?
    C18 C19 H19B . . 109.5 ?
    H19A C19 H19B . . 109.5 ?
    C18 C19 H19C . . 109.5 ?
    H19A C19 H19C . . 109.5 ?
    H19B C19 H19C . . 109.5 ?
    O3 C1 H1A . . 109.5 ?
    O3 C1 H1B . . 109.5 ?
    H1A C1 H1B . . 109.5 ?
    O3 C1 H1C . . 109.5 ?
    H1A C1 H1C . . 109.5 ?
    H1B C1 H1C . . 109.5 ?
loop_
    _geom_torsion_atom_site_label_1
    _geom_torsion_atom_site_label_2
    _geom_torsion_atom_site_label_3
    _geom_torsion_atom_site_label_4
    _geom_torsion_site_symmetry_1
    _geom_torsion_site_symmetry_2
    _geom_torsion_site_symmetry_3
    _geom_torsion_site_symmetry_4
    _geom_torsion
    _geom_torsion_publ_flag
    N2 C13 C14 C15 . . . . 179.7(3) ?
    C12 C13 C14 C15 . . . . -0.4(4) ?
    N2 C13 C12 C11 . . . . -179.3(3) ?
    C14 C13 C12 C11 . . . . 0.8(4) ?
    C14 C13 N2 C18 . . . . 5.4(4) ?
    C12 C13 N2 C18 . . . . -174.5(3) ?
    C14 C13 N2 C16 . . . . -170.3(3) ?
    C12 C13 N2 C16 . . . . 9.8(4) ?
    C13 C14 C15 O1 . . . . -179.5(2) ?
    C13 C14 C15 C10 . . . . 0.4(4) ?
    C11 C10 C15 O1 . . . . 179.1(3) ?
    C9 C10 C15 O1 . . . . -4.5(4) ?
    C11 C10 C15 C14 . . . . -0.8(4) ?
    C9 C10 C15 C14 . . . . 175.6(3) ?
    C13 C12 C11 C10 . . . . -1.2(4) ?
    C15 C10 C11 C12 . . . . 1.2(4) ?
    C9 C10 C11 C12 . . . . -175.2(3) ?
    C5 N1 C9 C10 . . . . -169.8(2) ?
    C11 C10 C9 N1 . . . . 176.0(3) ?
    C15 C10 C9 N1 . . . . -0.2(4) ?
    C9 N1 C5 C4 . . . . 33.2(4) ?
    C9 N1 C5 C6 . . . . -151.9(3) ?
    C13 N2 C16 C17 . . . . -95.4(3) ?
    C18 N2 C16 C17 . . . . 88.7(3) ?
    C1 O3 C2 C3 . . . . -5.4(5) ?
    C1 O3 C2 C7 . . . . 175.1(3) ?
    C6 C7 C2 O3 . . . . 179.7(3) ?
    C6 C7 C2 C3 . . . . 0.1(5) ?
    C6 C5 C4 C3 . . . . 1.3(4) ?
    N1 C5 C4 C3 . . . . 176.3(3) ?
    C8 O2 C6 C7 . . . . 1.1(4) ?
    C8 O2 C6 C5 . . . . 178.9(3) ?
    C2 C7 C6 O2 . . . . 177.3(3) ?
    C2 C7 C6 C5 . . . . -0.4(5) ?
    C4 C5 C6 O2 . . . . -178.1(3) ?
    N1 C5 C6 O2 . . . . 6.6(4) ?
    C4 C5 C6 C7 . . . . -0.2(4) ?
    N1 C5 C6 C7 . . . . -175.5(3) ?
    O3 C2 C3 C4 . . . . -178.6(3) ?
    C7 C2 C3 C4 . . . . 0.9(5) ?
    C5 C4 C3 C2 . . . . -1.6(5) ?
    C13 N2 C18 C19 . . . . -86.8(3) ?
    C16 N2 C18 C19 . . . . 89.1(3) ?
loop_
    _geom_hbond_atom_site_label_D
    _geom_hbond_atom_site_label_H
    _geom_hbond_atom_site_label_A
    _geom_hbond_site_symmetry_A
    _geom_hbond_distance_DH
    _geom_hbond_distance_HA
    _geom_hbond_distance_DA
    _geom_hbond_angle_DHA
    O1 H1 N1 . 0.843(18) 1.79(2) 2.575(3) 153(4)
    C16 H16B O1 1_455 0.97 2.53 3.491(4) 172.0
data_global
_journal_date_recd_electronic     2012-04-05
_journal_date_accepted     2012-04-26
_journal_name_full     'Acta Crystallographica, Section E'
_journal_year     2012
_journal_volume     68
_journal_issue      6
_journal_page_first     o1587
_journal_page_last     o1587
_journal_paper_category     QO
_journal_paper_doi     10.1107/S160053681201882X
_journal_coeditor_code     LD2055
_publ_contact_author_name     'K\"oysal, Yavuz'
_publ_contact_author_address
;
Yesilyurt Demir Celik Vocational School
Ondokuz May\?is University
TR-55139 Samsun
Turkey
;
_publ_contact_author_email     'yavuzk@omu.edu.tr'
_publ_contact_author_fax     '++90(362) 2605169'
_publ_contact_author_phone     '++90(362) 3121919'
_publ_section_title
;
5-Diethylamino-2-[(<i>E</i>)-(2,4-dimethoxyphenyl)iminomethyl]phenol
;
loop_
    _publ_author_name
    _publ_author_footnote
    _publ_author_address
    'Kantar, Esen Nur' ?
; Department of Physics
 Faculty of Arts and Sciences
 Ondokuz May\?is University
 TR-55139 Samsun
 Turkey
;
    'K\"oysal, Yavuz' ?
; Yesilyurt Demir Celik Vocational School
 Ondokuz May\?is University
 TR-55139 Samsun
 Turkey
;
    'G\"um\"u\;s, S\"umeyye' ?
; Department of Chemistry
 Faculty of Arts and Sciences
 Ondokuz May\?is University, Kurupelit, 55139 Samsun
 Turkey
;
    'A\<gar, Erbil' ?
;  Department of Chemistry
 Faculty of Arts and Sciences
 Ondokuz May\?is University, Kurupelit, 55139 Samsun
 Turkey
;
    'Soylu, Mustafa Serkan' ?
; Department of Physics
 Faculty of Arts and Sciences
 Giresun University, Giresun
 Turkey
;
