# Supplementary material for: 5-Diethyl­amino-2-[(E)-(2,4-dimeth­oxy­phen­yl)imino­meth­yl]phenol
Source: Acta Crystallogr Sect E Struct Rep Online. 2012 May 2;68(Pt 6):o1587. doi: 10.1107/S160053681201882X (PMC3379200; doi:10.1107/S160053681201882X)
Supplement: Supplementary file 2 [file e-68-o1587-Isup2.hkl]

#
# h,k,l, Fc-squared, Fo-squared, sigma(Fo-squared) and status flag
#
data_I
_shelx_title ' SA156 in P21/c 14'
_shelx_refln_list_code          4
_shelx_F_calc_maximum      327.55
_exptl_crystal_F_000       704.00
_reflns_d_resolution_high  0.7308
 
loop_
 _symmetry_equiv_pos_as_xyz
 'x, y, z'
 '-x, y+1/2, -z+1/2'
 '-x, -y, -z'
 'x, -y-1/2, z-1/2'
 
_cell_length_a     7.2028
_cell_length_b     9.4423
_cell_length_c    26.0505
_cell_angle_alpha  90.000
_cell_angle_beta   91.742
_cell_angle_gamma  90.000
 
_shelx_F_squared_multiplier     1.000
 
loop_
 _refln_index_h
 _refln_index_k
 _refln_index_l
 _refln_F_squared_calc
 _refln_F_squared_meas
 _refln_F_squared_sigma
 _refln_observed_status
   2   0   0     1885.17     1763.47     29.51 o
   3   0   0      869.28      897.16     25.94 o
   4   0   0     2922.99     3197.52     81.79 o
   5   0   0       98.99       64.17     12.77 o
   6   0   0        2.35       22.94      9.13 o
   7   0   0      416.26      459.60     42.36 o
   8   0   0       31.43       24.09     13.95 o
   9   0   0        1.51       -8.49      8.49 o
   1   1   0     6695.32     6244.71     79.15 o
   2   1   0      101.53      100.05      4.95 o
   3   1   0       47.32       51.52      4.91 o
   4   1   0      658.98      670.17     26.32 o
   5   1   0      134.80      128.61     12.94 o
   6   1   0        5.38       14.82      4.85 o
   7   1   0       49.01       29.00     11.18 o
   8   1   0       15.67        8.83      4.64 o
   9   1   0        3.27        9.35      4.56 o
   0   2   0     1862.81     1808.30     31.14 o
   1   2   0      910.95      904.86     14.19 o
   2   2   0      176.21      169.91     11.38 o
   3   2   0      290.16      288.70     14.94 o
   4   2   0        0.95       -0.65      1.06 o
   5   2   0      365.01      353.82     21.62 o
   6   2   0        0.26        4.32      6.50 o
   7   2   0       12.12        5.18     10.34 o
   8   2   0        5.37        9.11      8.44 o
   9   2   0        0.00        2.00      7.50 o
   1   3   0     2076.23     2056.28     28.68 o
   2   3   0        0.05        1.85      1.56 o
   3   3   0      683.44      826.13     26.29 o
   4   3   0      269.36      268.05     16.86 o
   5   3   0      112.35       99.69     11.58 o
   6   3   0       83.64       87.85     12.03 o
   7   3   0        2.50        3.59      1.94 o
   8   3   0        8.61        5.52      8.27 o
   9   3   0        0.01       -4.90      4.90 o
   0   4   0       35.20       26.04      3.98 o
   1   4   0      820.90      881.98     32.41 o
   2   4   0     2119.01     2285.93     21.23 o
   3   4   0       56.92       61.07      8.99 o
   4   4   0        7.00       39.78      6.83 o
   5   4   0     1232.57     1295.84     42.24 o
   6   4   0      303.34      279.94     17.90 o
   7   4   0        0.00        1.70      3.22 o
   8   4   0       13.98       15.95      7.34 o
   1   5   0        0.52        0.29      1.09 o
   2   5   0       11.24       38.03     10.74 o
   3   5   0      127.51      114.02      6.32 o
   4   5   0        1.92        0.03      2.99 o
   5   5   0       23.00       23.93      4.18 o
   6   5   0      100.92      110.09     13.99 o
   7   5   0        2.58        2.57      9.63 o
   8   5   0        0.51       15.19     15.39 o
   0   6   0      664.99      719.28     24.32 o
   1   6   0       25.42       33.16      5.33 o
   2   6   0       23.56       21.19      5.52 o
   3   6   0       62.38       70.89     16.68 o
   4   6   0        2.29        1.37      1.22 o
   5   6   0      156.95      146.59     18.76 o
   6   6   0       27.42       32.87      9.70 o
   7   6   0        0.67        1.93      4.56 o
   1   7   0      270.78      278.44     16.93 o
   2   7   0       91.88      105.28     13.45 o
   3   7   0       19.59       12.76      4.90 o
   4   7   0        0.78       -0.06      2.96 o
   5   7   0      193.95      191.66     23.77 o
   6   7   0       65.50       74.07     14.84 o
   7   7   0        8.12       32.81     15.99 o
   0   8   0        1.52       14.09      9.36 o
   1   8   0      415.42      423.50     22.06 o
   2   8   0       99.88       98.48     13.74 o
   3   8   0      146.07      132.42     17.05 o
   4   8   0       69.95       77.62     14.01 o
   5   8   0       19.27       21.59     14.80 o
   6   8   0       19.91       19.32      8.94 o
   7   8   0        1.76       -9.40      9.40 o
   1   9   0        5.11        1.09      3.85 o
   2   9   0        8.36       11.28      7.99 o
   3   9   0       50.42       85.63     14.19 o
   4   9   0        0.52       -3.16      8.99 o
   5   9   0        0.01       10.62      5.85 o
   6   9   0        0.80       -5.74      5.74 o
   0  10   0       13.58        6.15      3.32 o
   1  10   0        2.25       -1.04      8.04 o
   2  10   0        0.99       -6.41      6.64 o
   3  10   0       12.85        1.35      3.65 o
   4  10   0        0.51       19.60     11.51 o
   5  10   0        0.46      -11.45     11.45 o
   6  10   0        1.11      -12.04     12.04 o
   1  11   0        3.25       -5.98      9.07 o
   2  11   0        0.62       22.11     12.51 o
   3  11   0        0.15        6.66      7.14 o
   4  11   0        4.56       -8.39      8.39 o
  -9   1   1        0.06        2.56      6.08 o
  -8   1   1        7.86        4.51      8.29 o
  -7   1   1      126.98      113.33     15.00 o
  -6   1   1        2.32        2.80      2.84 o
  -5   1   1      105.31      106.08     11.97 o
  -4   1   1     2036.46     2142.28     47.96 o
  -3   1   1      326.85      331.34     12.87 o
  -2   1   1     1717.61     1600.54     24.59 o
  -1   1   1     1451.93     1302.38     22.62 o
   1   1   1     7198.07     6582.58     39.48 o
   2   1   1       87.57       85.32      4.40 o
   3   1   1      109.20      110.15      7.07 o
   4   1   1        2.11        1.98      2.01 o
   5   1   1        4.56        3.95      2.50 o
   6   1   1       62.69       71.19     10.46 o
   7   1   1       32.10       46.30      8.08 o
   8   1   1        0.92        0.56      4.04 o
   9   1   1        2.12        2.00      4.80 o
  -9   2   1        0.17       13.98      6.85 o
  -8   2   1       72.42       82.86     11.76 o
  -7   2   1      113.46      125.58     15.98 o
  -6   2   1        0.92        2.37      2.98 o
  -5   2   1       12.06       14.37      4.56 o
  -4   2   1      136.04      136.15     12.16 o
  -3   2   1      161.73      150.24     11.11 o
  -2   2   1        0.48        0.22      0.85 o
  -1   2   1       35.87       36.02      2.78 o
   0   2   1       99.68       86.45      3.33 o
   1   2   1     5142.22     4852.22     36.72 o
   2   2   1        3.22        3.33      0.99 o
   3   2   1      114.61      118.26     14.03 o
   4   2   1      166.51      166.37     12.92 o
   5   2   1      121.32      115.05     14.93 o
   6   2   1       29.43       29.04      7.09 o
   7   2   1       18.49       10.47      3.84 o
   8   2   1       54.68       61.26     11.07 o
   9   2   1        0.50       -0.34      5.32 o
  -9   3   1        8.03        6.43      4.69 o
  -8   3   1        1.72       -1.81      2.66 o
  -7   3   1        4.07        1.99      6.44 o
  -6   3   1      140.72      145.84     15.70 o
  -5   3   1      198.53      221.88     17.60 o
  -4   3   1      112.64       86.26      9.83 o
  -3   3   1      836.87      846.09     27.47 o
  -2   3   1      584.79      568.46     32.57 o
  -1   3   1      977.13      907.05     19.21 o
   0   3   1     1142.64     1195.16     17.90 o
   1   3   1       94.42       92.65      4.91 o
   2   3   1       22.28       22.61      3.00 o
   3   3   1      226.25      254.06     13.94 o
   4   3   1       45.15       46.93      9.84 o
   5   3   1       98.97       93.12     10.95 o
   6   3   1        0.14        4.05      3.38 o
   7   3   1        2.29       -0.30      2.65 o
   8   3   1        1.76       -3.34      3.34 o
   9   3   1       10.43       21.23     11.71 o
  -8   4   1        8.31       27.03     12.48 o
  -7   4   1        0.20        1.27      4.50 o
  -6   4   1       51.05       58.77     10.04 o
  -5   4   1       30.53       34.31      7.04 o
  -4   4   1        5.17        2.38      2.07 o
  -3   4   1      575.94      587.96     40.10 o
  -2   4   1     1596.76     1617.07     27.68 o
  -1   4   1       12.94       13.10      4.17 o
   0   4   1      148.82      152.58      7.45 o
   1   4   1        7.13        4.62      1.70 o
   2   4   1       35.65       30.02      8.11 o
   3   4   1        0.41        1.36      1.45 o
   4   4   1      175.61      182.91      9.99 o
   5   4   1      210.46      215.16     13.85 o
   6   4   1       24.14       23.36      4.99 o
   7   4   1        0.10       -3.15      3.31 o
   8   4   1        0.03       12.43     10.22 o
  -8   5   1        1.95        1.54      4.33 o
  -7   5   1        0.87       -2.64      6.21 o
  -6   5   1      333.42      339.59     27.06 o
  -5   5   1      211.28      204.29     12.37 o
  -4   5   1       12.61        9.51      2.95 o
  -3   5   1       44.28       42.86      4.06 o
  -2   5   1      739.78      805.16     48.97 o
  -1   5   1      321.06      318.44     21.31 o
   0   5   1      522.13      538.86     13.85 o
   1   5   1      694.96      769.51     29.00 o
   2   5   1      150.05      169.95     12.50 o
   3   5   1       74.09       64.97     15.35 o
   4   5   1       29.14       31.62      4.50 o
   5   5   1       23.93       27.15      4.41 o
   6   5   1      172.85      174.39     15.56 o
   7   5   1       25.09       15.03      9.76 o
   8   5   1        0.44      -10.02     10.02 o
  -7   6   1        1.40        2.23     11.08 o
  -6   6   1       36.68       42.31     14.00 o
  -5   6   1        0.61        7.91      4.69 o
  -4   6   1        1.81       -0.35      1.40 o
  -3   6   1        3.34       13.39      7.12 o
  -2   6   1       31.23       36.35     10.97 o
  -1   6   1        2.49        0.50      1.49 o
   0   6   1      116.37      119.59      7.05 o
   1   6   1      226.10      268.09     15.68 o
   2   6   1        5.81        3.92      1.68 o
   3   6   1       41.29       32.07      7.50 o
   4   6   1        4.42        3.81      3.68 o
   5   6   1       57.75       81.83     13.82 o
   6   6   1       14.09        6.11      3.23 o
   7   6   1        0.02       -8.69      8.69 o
  -7   7   1        4.46        0.24      5.50 o
  -6   7   1        8.22       14.41      6.59 o
  -5   7   1       67.61       89.34     15.34 o
  -4   7   1       40.98       30.00      7.75 o
  -3   7   1       30.22       32.89      9.80 o
  -2   7   1      147.49      117.19     14.16 o
  -1   7   1      123.28      106.06     10.29 o
   0   7   1        1.91        2.41      0.79 o
   1   7   1       27.81       26.10      5.82 o
   2   7   1        6.61       11.55      3.28 o
   3   7   1        4.02        8.59      4.00 o
   4   7   1       91.92       71.72     12.81 o
   5   7   1       31.22       27.59     10.17 o
   6   7   1        0.09        1.90      2.51 o
   7   7   1        4.87       -6.35      7.44 o
  -7   8   1        6.38       -3.86      6.33 o
  -6   8   1       39.02       64.97     14.54 o
  -5   8   1        6.04        7.74      4.63 o
  -4   8   1       67.00       75.83     14.59 o
  -3   8   1       43.56       40.94      9.62 o
  -2   8   1       45.72       30.83      7.62 o
  -1   8   1        8.43        0.57      3.23 o
   0   8   1       98.82      102.69     21.39 o
   1   8   1      372.26      365.39     20.74 o
   2   8   1       12.40        4.52      5.85 o
   3   8   1       10.27        4.50      8.03 o
   4   8   1        9.05       10.01      8.41 o
   5   8   1        0.01       -1.88      4.62 o
   6   8   1        1.21        1.20      9.54 o
   7   8   1        8.03        5.72      7.19 o
  -6   9   1        1.27        0.62      2.94 o
  -5   9   1        2.23       -2.97      3.85 o
  -4   9   1       43.20       50.48     12.03 o
  -3   9   1        6.92        5.48      4.90 o
  -2   9   1        0.13       -7.83      7.83 o
  -1   9   1       69.81       83.55     15.33 o
   0   9   1      271.38      286.18     27.88 o
   1   9   1        5.79        6.50      4.27 o
   2   9   1        7.71       14.39      8.34 o
   3   9   1        5.50       -0.92      2.61 o
   4   9   1       12.43        8.53      5.66 o
   5   9   1        4.22       -0.80      5.98 o
   6   9   1        6.33        0.22      5.86 o
  -6  10   1        0.30       -1.57      3.47 o
  -5  10   1       13.80       22.76     13.95 o
  -4  10   1        0.00       -6.90      7.04 o
  -3  10   1        2.61        2.89      4.82 o
  -2  10   1        1.19       -0.58      2.70 o
  -1  10   1        6.93       13.40      6.03 o
   0  10   1        9.34        4.42      2.84 o
   1  10   1        1.79       -0.96      2.30 o
   2  10   1        0.26        4.24      5.65 o
   3  10   1        8.95       17.75      9.31 o
   4  10   1       10.25        2.17      4.35 o
   5  10   1        0.00       10.60      8.60 o
   6  10   1        0.95       -5.27      6.52 o
  -4  11   1       17.90       23.97     13.56 o
  -3  11   1        1.14        5.37      6.73 o
  -2  11   1        0.00        9.08      8.26 o
  -1  11   1       16.54       26.67     13.84 o
   0  11   1       17.00        3.14     10.78 o
   1  11   1        0.06       -6.42      6.42 o
   2  11   1        6.14        4.37      5.92 o
   3  11   1        0.68        0.41      2.73 o
   4  11   1        0.12        9.19      8.44 o
  -9   0   2        3.81        1.66      2.09 o
  -8   0   2        1.22       -4.81      5.09 o
  -7   0   2       59.16       50.12     13.98 o
  -6   0   2       21.58       19.48      8.70 o
  -5   0   2      352.09      362.35     31.77 o
  -4   0   2      334.11      261.93     24.01 o
  -3   0   2        0.08        0.30      0.75 o
  -2   0   2     1609.77     1407.60     28.15 o
  -1   0   2     4476.17     4292.15     53.10 o
   1   0   2    10727.12    10157.66     73.13 o
   2   0   2    13223.93    13084.67     79.97 o
   3   0   2     4300.96     4394.02     55.59 o
   4   0   2      219.03      286.96     23.69 o
   5   0   2        1.15       -1.84      2.34 o
   6   0   2      218.84      224.52     26.54 o
   7   0   2       69.77       43.25     15.71 o
   8   0   2       15.56       15.33      6.06 o
   9   0   2        0.14       -7.36      7.93 o
  -9   1   2        2.70        4.21      3.48 o
  -8   1   2        3.98        2.17     16.12 o
  -7   1   2       61.70       77.21     12.68 o
  -6   1   2       14.89       10.39      3.94 o
  -5   1   2      104.42       99.27     11.83 o
  -4   1   2       93.82      106.06     10.87 o
  -3   1   2      438.86      341.67     17.48 o
  -2   1   2      873.91      892.23     22.16 o
  -1   1   2     4335.10     4120.83     41.36 o
   1   1   2      309.26      284.64      5.06 o
   2   1   2       15.02       17.62      1.80 o
   3   1   2     2219.38     2324.29     31.65 o
   4   1   2      779.25      820.17     29.42 o
   5   1   2       19.86       14.58      4.38 o
   6   1   2      106.25       96.37     10.54 o
   7   1   2        2.79       -1.35      1.35 o
   8   1   2        1.35       -2.33      2.33 o
   9   1   2        5.14       -2.95      3.25 o
  -9   2   2        1.69        0.81      2.59 o
  -8   2   2       20.68       14.39      6.52 o
  -7   2   2      142.68      184.61     20.43 o
  -6   2   2      100.80       94.85     12.80 o
  -5   2   2        2.11        2.77      2.30 o
  -4   2   2      163.29      160.57     26.08 o
  -3   2   2       59.02       68.74      7.61 o
  -2   2   2     2763.17     2520.28     60.82 o
  -1   2   2     1500.41     1378.00     17.70 o
   0   2   2      673.23      639.42      9.35 o
   1   2   2      128.83      125.19      3.70 o
   2   2   2       81.73       81.06      4.01 o
   3   2   2       26.99       20.70      2.76 o
   4   2   2       25.67       29.00      5.22 o
   5   2   2      121.41      129.27     20.01 o
   6   2   2       52.60       54.44      8.04 o
   7   2   2        2.11        1.80      2.38 o
   8   2   2        3.91       -3.78      3.78 o
   9   2   2        1.68       -1.08      7.37 o
  -9   3   2        1.20       -3.81     10.22 o
  -8   3   2        2.56       -7.79      7.79 o
  -7   3   2      100.87      104.08     14.75 o
  -6   3   2       72.41       79.30     16.97 o
  -5   3   2        3.51        2.38      3.36 o
  -4   3   2        1.95        3.44      2.48 o
  -3   3   2        0.38        4.14      3.64 o
  -2   3   2      730.32      714.99     36.79 o
  -1   3   2      740.64      743.69     13.09 o
   0   3   2     1420.84     1360.25     15.22 o
   1   3   2       61.49       72.47      4.79 o
   2   3   2      610.14      602.54     14.45 o
   3   3   2      522.66      572.59     16.15 o
   4   3   2      528.59      558.36     19.40 o
   5   3   2      139.36      140.38     11.13 o
   6   3   2      465.24      499.01     21.44 o
   7   3   2        6.26        2.34      2.67 o
   8   3   2        0.02        8.21      5.27 o
   9   3   2        0.61       -0.79      7.03 o
  -8   4   2        0.54        7.50      5.06 o
  -7   4   2        5.49       11.33      8.95 o
  -6   4   2       10.78        9.77      4.54 o
  -5   4   2        4.13        6.97      5.08 o
  -4   4   2       60.32       62.86      8.88 o
  -3   4   2        7.30        9.65      5.79 o
  -2   4   2      924.26      947.04     21.09 o
  -1   4   2       17.91       13.07      2.86 o
   0   4   2      274.71      303.35     10.82 o
   1   4   2     1758.58     1887.89     35.27 o
   2   4   2        1.33        0.38      1.15 o
   3   4   2      267.96      274.29     13.37 o
   4   4   2      127.78      113.76      7.87 o
   5   4   2     1164.11     1210.93     28.95 o
   6   4   2       90.83      107.47     15.37 o
   7   4   2        0.44       -1.38      5.74 o
   8   4   2       18.87       42.12     18.32 o
  -8   5   2        3.12       19.75     12.26 o
  -7   5   2        1.00       -5.67      5.97 o
  -6   5   2       20.76       18.56      6.16 o
  -5   5   2      105.90      120.34     13.88 o
  -4   5   2       63.95       47.33     12.73 o
  -3   5   2       60.22       64.50      6.36 o
  -2   5   2      146.03      193.70     24.36 o
  -1   5   2       45.56       43.34      3.76 o
   0   5   2       64.80       57.94      6.12 o
   1   5   2      416.75      452.45     18.92 o
   2   5   2        1.54        3.40      1.56 o
   3   5   2      195.45      185.12     10.07 o
   4   5   2        6.30        4.70      1.85 o
   5   5   2       13.82       12.82      4.69 o
   6   5   2       23.92       20.51      5.62 o
   7   5   2        6.33       10.30      8.84 o
   8   5   2        3.59        2.48      5.20 o
  -7   6   2        9.37       12.46      8.20 o
  -6   6   2       10.73        4.19      6.34 o
  -5   6   2      126.19      136.39     15.00 o
  -4   6   2        2.58        4.46      4.57 o
  -3   6   2       87.25       84.24     18.10 o
  -2   6   2        4.48        8.07      5.51 o
  -1   6   2        0.00       -0.27      1.59 o
   0   6   2      214.61      207.92      9.43 o
   1   6   2      116.03      113.12     10.31 o
   2   6   2      303.09      283.97     17.44 o
   3   6   2       15.66       22.01      6.60 o
   4   6   2       51.13       41.64      6.02 o
   5   6   2      209.60      234.70     23.47 o
   6   6   2       85.02      100.07     16.20 o
   7   6   2        2.10       -0.09      2.45 o
  -7   7   2        7.40        7.22      4.85 o
  -6   7   2        1.16       -3.12      4.40 o
  -5   7   2       22.89        6.61      6.02 o
  -4   7   2       15.60       20.19      9.78 o
  -3   7   2       94.74       87.26     19.86 o
  -2   7   2      321.70      314.15     36.58 o
  -1   7   2      198.48      213.80     14.66 o
   0   7   2       33.15       32.00      4.15 o
   1   7   2      342.96      335.00     21.69 o
   2   7   2        0.63        0.05      1.78 o
   3   7   2       42.35       40.37      8.61 o
   4   7   2       97.51       93.08     14.72 o
   5   7   2        0.00       -2.48      4.07 o
   6   7   2        3.21        2.37      8.66 o
   7   7   2        5.68       11.83      9.84 o
  -7   8   2        4.61       -2.65      4.06 o
  -6   8   2        0.61       -3.35      4.53 o
  -5   8   2       12.92       11.14     17.36 o
  -4   8   2        4.66       10.97      5.53 o
  -3   8   2        2.80       -1.98      7.55 o
  -2   8   2      276.71      309.91     24.21 o
  -1   8   2       44.33       42.53     13.09 o
   0   8   2     1029.13     1086.92     99.38 o
   1   8   2        2.17       -1.74      3.30 o
   2   8   2       49.34       47.52      8.08 o
   3   8   2        2.30       -3.61      3.61 o
   4   8   2       45.87       33.62     11.78 o
   5   8   2        1.42       -3.97      3.97 o
   6   8   2       10.56       22.71      8.92 o
   7   8   2       17.89       16.99     13.53 o
  -6   9   2        1.25       -5.83      5.83 o
  -5   9   2        0.00       -0.15      2.74 o
  -4   9   2       40.18       31.64     11.05 o
  -3   9   2        0.15        2.98      4.21 o
  -2   9   2       30.06       41.42     15.06 o
  -1   9   2      124.94      115.13     17.63 o
   0   9   2       37.63       40.36     10.72 o
   1   9   2       27.99       44.38     10.71 o
   2   9   2       29.53       23.13      7.16 o
   3   9   2       16.76        9.04      5.11 o
   4   9   2       76.05       74.22     14.48 o
   5   9   2        9.31        7.78      4.91 o
   6   9   2        0.01        0.49      3.83 o
  -5  10   2        0.29        7.65      7.67 o
  -4  10   2       23.41       18.93     11.52 o
  -3  10   2        2.47       -1.74      4.12 o
  -2  10   2        0.54       -5.47      6.39 o
  -1  10   2        4.30       -0.46      5.64 o
   0  10   2       12.03        9.27      9.99 o
   1  10   2        7.04        1.12      2.39 o
   2  10   2       11.86        8.60      7.47 o
   3  10   2        1.49        5.85      7.67 o
   4  10   2        0.48        3.83      5.27 o
   5  10   2        0.91      -10.02     10.02 o
  -4  11   2       10.34       36.25     16.57 o
  -3  11   2        0.61       -8.47      8.47 o
  -2  11   2        0.00       -2.50      4.61 o
  -1  11   2        4.79        4.34      6.14 o
   0  11   2        1.08       -4.50      4.50 o
   1  11   2        0.21        0.09      6.82 o
   2  11   2        2.72       -8.55      8.55 o
   3  11   2       11.53        3.46      5.57 o
   4  11   2        0.03       -1.02      3.80 o
  -9   1   3        1.62       -5.19      5.77 o
  -8   1   3       25.61       10.61      6.90 o
  -7   1   3        1.98        3.95      7.02 o
  -6   1   3       86.93       95.48     13.09 o
  -5   1   3      200.49      215.80     17.58 o
  -4   1   3      149.14      163.81     21.78 o
  -3   1   3      374.30      411.69     19.06 o
  -2   1   3     2719.78     2645.27     33.81 o
  -1   1   3     3289.37     3302.25     30.52 o
   0   1   3     8664.50     8424.36     46.92 o
   1   1   3      414.35      390.82      5.71 o
   2   1   3      308.57      296.70      6.46 o
   3   1   3        3.90        4.04      1.26 o
   4   1   3      497.23      607.38     21.65 o
   5   1   3       60.22       58.66      6.68 o
   6   1   3        0.83       -2.03      2.63 o
   7   1   3      129.78      139.42     12.37 o
   8   1   3        0.02       -1.68      4.89 o
   9   1   3        0.01        0.75      3.36 o
  -9   2   3        1.45        3.27      4.88 o
  -8   2   3        4.46        1.89      7.42 o
  -7   2   3      136.19      149.39     42.09 o
  -6   2   3        2.88        6.37      3.05 o
  -5   2   3        0.22        1.17      2.47 o
  -4   2   3       77.64       78.85      9.63 o
  -3   2   3       33.65       29.84      5.22 o
  -2   2   3       98.22       85.36      8.29 o
  -1   2   3      108.99       93.98      5.53 o
   0   2   3      454.48      471.64      6.98 o
   1   2   3       18.25       20.59      1.52 o
   2   2   3       55.43       67.74      3.35 o
   3   2   3      689.16      710.02     14.74 o
   4   2   3      152.81      159.10      8.13 o
   5   2   3       47.88       47.82      5.90 o
   6   2   3      280.99      300.06     16.61 o
   7   2   3        8.97        3.34      2.03 o
   8   2   3       10.99       10.73      2.94 o
   9   2   3        0.66       -0.21      9.46 o
  -9   3   3        1.98       -1.11      4.24 o
  -8   3   3       14.86       34.41     14.06 o
  -7   3   3        5.15        4.75      5.35 o
  -6   3   3       26.47       37.09      8.05 o
  -5   3   3       98.49       88.68     11.59 o
  -4   3   3      460.35      435.49     23.14 o
  -3   3   3        7.38       14.70      6.61 o
  -2   3   3      999.96      995.37     25.92 o
  -1   3   3     1072.05     1099.26     15.40 o
   0   3   3       78.30       70.86      3.83 o
   1   3   3     1357.33     1336.41     14.82 o
   2   3   3     1185.32     1298.97     19.86 o
   3   3   3      235.07      292.52     13.63 o
   4   3   3       83.84       88.78      7.97 o
   5   3   3      109.90      117.37      9.12 o
   6   3   3      583.64      617.13     24.85 o
   7   3   3        6.78       11.78      5.32 o
   8   3   3        2.19       -1.76      3.90 o
  -8   4   3        0.12        4.73      5.61 o
  -7   4   3       32.32       39.00      9.33 o
  -6   4   3        2.63       11.15     11.87 o
  -5   4   3      454.98      436.17     26.16 o
  -4   4   3        2.97        3.63      2.68 o
  -3   4   3       64.69       68.84      9.54 o
  -2   4   3      491.93      573.49     19.47 o
  -1   4   3     3001.08     3084.17     31.31 o
   0   4   3      664.06      638.58     13.72 o
   1   4   3     1679.36     1687.60     33.75 o
   2   4   3      474.14      525.99     13.48 o
   3   4   3       24.16       23.99      4.75 o
   4   4   3      374.67      320.83     12.85 o
   5   4   3       33.53       45.89      5.50 o
   6   4   3      203.42      233.73     22.59 o
   7   4   3        1.12       -0.83      3.94 o
   8   4   3        4.08        0.95      2.61 o
  -8   5   3        2.19       -8.45      8.45 o
  -7   5   3        3.64        7.37      8.37 o
  -6   5   3      290.28      305.47     24.20 o
  -5   5   3      146.66      168.16     18.25 o
  -4   5   3        3.60        4.86      2.30 o
  -3   5   3      315.33      342.06     15.33 o
  -2   5   3      114.56      123.30     16.63 o
  -1   5   3        0.00       -0.67      0.67 o
   0   5   3      148.17      144.21      9.98 o
   1   5   3      463.35      486.48     19.05 o
   2   5   3      690.07      760.04     26.47 o
   3   5   3       84.47       76.14      6.58 o
   4   5   3      512.67      509.02     16.31 o
   5   5   3      897.44      918.14     36.00 o
   6   5   3        7.60        7.06      3.17 o
   7   5   3        0.35        0.80      3.61 o
   8   5   3       17.99       10.19      9.46 o
  -7   6   3        0.00       10.50      7.69 o
  -6   6   3        7.42       15.07      7.59 o
  -5   6   3       42.81       53.04      8.20 o
  -4   6   3        3.35        5.09      4.86 o
  -3   6   3        5.21        3.53      2.42 o
  -2   6   3       45.96       41.47     12.24 o
  -1   6   3       14.29       20.59      3.10 o
   0   6   3       31.09       46.17      6.13 o
   1   6   3        3.48        2.06      3.00 o
   2   6   3       30.67       37.28      6.29 o
   3   6   3        7.99       53.04     10.08 o
   4   6   3       21.38       26.65      4.54 o
   5   6   3       24.78       31.18     11.67 o
   6   6   3       44.34       49.17     11.82 o
   7   6   3        3.35        6.14      5.56 o
  -7   7   3       23.31       21.52     18.90 o
  -6   7   3        0.01       11.97      9.08 o
  -5   7   3        0.08        3.31      4.41 o
  -4   7   3        6.77       17.66      9.26 o
  -3   7   3       82.76       78.67     18.91 o
  -2   7   3      155.12      151.75     26.17 o
  -1   7   3      174.40      161.76     18.51 o
   0   7   3        0.00       -0.94      0.94 o
   1   7   3      640.61      705.54     27.79 o
   2   7   3        0.13        1.42      1.65 o
   3   7   3        2.57       -2.54      6.84 o
   4   7   3       15.58        8.65      4.44 o
   5   7   3        0.54        4.66      3.81 o
   6   7   3        5.59        2.31      3.49 o
   7   7   3        0.01       -6.31      7.45 o
  -7   8   3       11.42       16.67      7.84 o
  -6   8   3        5.60       23.05      8.53 o
  -5   8   3        7.90        0.04      6.17 o
  -4   8   3       91.10       68.59     19.95 o
  -3   8   3       64.04       43.34     16.05 o
  -2   8   3        9.88        3.87      3.75 o
  -1   8   3      602.25      657.72     30.96 o
   0   8   3     1289.25     1389.16     57.63 o
   1   8   3       37.18       51.55      8.19 o
   2   8   3        1.73        5.28      2.81 o
   3   8   3       58.95       75.53     12.98 o
   4   8   3       21.03       15.50      6.12 o
   5   8   3        3.42        7.40      3.74 o
   6   8   3       22.78       22.09      8.51 o
   7   8   3        3.09        8.09      8.51 o
  -6   9   3        2.49        9.75     11.57 o
  -5   9   3        0.04        0.75      2.20 o
  -4   9   3       33.19       22.36      8.12 o
  -3   9   3       27.02       32.53      8.64 o
  -2   9   3        5.28        3.74      3.62 o
  -1   9   3      220.16      278.85     39.21 o
   0   9   3      177.22      227.13     25.19 o
   1   9   3       38.72       23.58     16.24 o
   2   9   3        9.41       23.84      8.01 o
   3   9   3      100.26       92.99     15.29 o
   4   9   3        1.09       -6.37      7.52 o
   5   9   3        1.92       -1.65      8.22 o
   6   9   3        5.26       -1.39      2.13 o
  -5  10   3        0.19       13.83     10.26 o
  -4  10   3        0.05       -2.27      4.49 o
  -3  10   3        1.02        5.56      6.31 o
  -2  10   3        5.81        0.32      2.91 o
  -1  10   3       22.35       41.87     16.11 o
   0  10   3       13.75       11.60      5.52 o
   1  10   3       10.64       15.87      6.13 o
   2  10   3       29.89       24.21      9.78 o
   3  10   3        3.91        8.56      7.52 o
   4  10   3        1.92        7.95      6.65 o
   5  10   3        3.78       20.21     11.77 o
  -3  11   3        0.71      -12.62     12.62 o
  -2  11   3        5.62       14.00     10.27 o
  -1  11   3        4.76        7.38      7.48 o
   0  11   3       11.65       15.42      7.13 o
   1  11   3       14.38       16.58      7.86 o
   2  11   3        1.54       15.42     10.69 o
   3  11   3       14.82        4.97      4.96 o
   4  11   3        3.17       10.85      9.12 o
  -9   0   4        7.61       10.50      7.90 o
  -8   0   4       29.16       14.25      8.56 o
  -7   0   4       25.39       28.56     10.52 o
  -6   0   4       36.33       38.23     11.47 o
  -5   0   4      167.94      151.69     21.27 o
  -4   0   4     2004.91     2123.80     71.26 o
  -3   0   4     1137.75     1085.67     44.66 o
  -2   0   4     7108.76     6797.65    101.39 o
  -1   0   4      470.70      487.28     20.45 o
   1   0   4      830.22      793.46     21.28 o
   2   0   4      514.76      440.15     15.89 o
   3   0   4     1554.77     1563.78     28.56 o
   4   0   4       37.61       39.48      6.74 o
   5   0   4      144.44      127.89     13.72 o
   6   0   4       35.13       43.33      8.92 o
   7   0   4        9.51        6.60      3.57 o
   8   0   4        1.46       -2.68      2.68 o
   9   0   4       12.74       14.70     11.06 o
  -9   1   4        6.38        1.64      2.50 o
  -8   1   4        3.84       -2.31      2.63 o
  -7   1   4       48.86       49.59     18.92 o
  -6   1   4       47.45       58.68     10.31 o
  -5   1   4      165.45      159.21     15.47 o
  -4   1   4     1770.44     1845.83     46.99 o
  -3   1   4      144.53      123.07     10.64 o
  -2   1   4     1922.73     1948.02     29.95 o
  -1   1   4      258.27      267.06      9.14 o
   0   1   4     6227.29     5971.59     26.17 o
   1   1   4      124.57      105.19      3.47 o
   2   1   4        5.25        3.21      0.60 o
   3   1   4      118.34      134.30      6.28 o
   4   1   4     1065.86     1080.06     21.18 o
   5   1   4        1.79        2.78      2.69 o
   6   1   4        1.62        1.54      1.64 o
   7   1   4        2.38        1.32      2.02 o
   8   1   4        0.38        3.63      4.56 o
   9   1   4        0.07       -1.68     12.62 o
  -9   2   4        0.84       -2.89      4.75 o
  -8   2   4        0.61       -1.43      3.92 o
  -7   2   4      197.34      215.49     21.63 o
  -6   2   4       13.59       19.02      5.67 o
  -5   2   4      618.13      626.66     38.50 o
  -4   2   4      141.71      154.27     18.38 o
  -3   2   4        5.58        4.96      2.65 o
  -2   2   4       57.11       49.48      9.10 o
  -1   2   4      470.56      428.83     10.53 o
   0   2   4    10135.66     9696.04     47.36 o
   1   2   4      720.73      674.51      9.52 o
   2   2   4      160.53      151.20      6.38 o
   3   2   4       61.31       64.68      5.43 o
   4   2   4      253.83      261.73     11.20 o
   5   2   4       84.88       75.19      6.25 o
   6   2   4       41.15       42.14      6.33 o
   7   2   4        0.15        0.71      3.12 o
   8   2   4        0.88       15.69      7.72 o
   9   2   4        0.06       -9.02      9.02 o
  -9   3   4        6.37       25.39     12.02 o
  -8   3   4        3.86       -5.61      5.99 o
  -7   3   4       42.52       48.31     22.41 o
  -6   3   4      152.92      167.34     17.71 o
  -5   3   4      925.48      922.14     48.13 o
  -4   3   4      204.03      224.92     17.02 o
  -3   3   4       13.52        5.14      3.19 o
  -2   3   4       22.05       27.03      4.30 o
  -1   3   4     2903.12     2803.92     41.72 o
   0   3   4      740.19      732.78     10.45 o
   1   3   4      303.81      331.00      6.25 o
   2   3   4      106.41      121.29      4.54 o
   3   3   4      102.06       91.45      5.09 o
   4   3   4        0.36        2.25      1.18 o
   5   3   4      124.66      129.12      9.07 o
   6   3   4      330.09      330.53     16.10 o
   7   3   4        4.50       -3.86      4.67 o
   8   3   4       11.87        2.87      8.89 o
  -8   4   4        1.84       -8.60      8.60 o
  -7   4   4       17.75        4.37     17.43 o
  -6   4   4      536.16      577.77     33.24 o
  -5   4   4      166.82      172.65     16.74 o
  -4   4   4      167.36      188.97     16.22 o
  -3   4   4        3.17        4.58      3.89 o
  -2   4   4      991.34     1166.83     29.63 o
  -1   4   4      507.81      515.18     19.65 o
   0   4   4      422.44      413.98      9.88 o
   1   4   4     1996.65     2180.16     37.03 o
   2   4   4      210.02      249.27      9.88 o
   3   4   4       16.56       13.20      2.23 o
   4   4   4        6.37       37.56      4.35 o
   5   4   4      234.19      233.85     12.05 o
   6   4   4        9.48        4.79      4.25 o
   7   4   4        9.43        7.45      6.42 o
   8   4   4        3.12       -2.06      9.53 o
  -8   5   4        0.81       -2.13      4.23 o
  -7   5   4       14.78       40.97     14.93 o
  -6   5   4       89.51      116.21     16.77 o
  -5   5   4        5.86        4.47      6.07 o
  -4   5   4        0.16        0.85      3.09 o
  -3   5   4       39.53       36.20      6.35 o
  -2   5   4     1323.63     1432.12     29.09 o
  -1   5   4       27.35       29.67      3.56 o
   0   5   4      116.47      108.86      6.81 o
   1   5   4        4.16        8.66      2.14 o
   2   5   4       82.25      108.83      9.98 o
   3   5   4        2.70        0.84      0.97 o
   4   5   4      120.36      120.02      7.53 o
   5   5   4      271.21      272.68     17.78 o
   6   5   4       26.15       24.43      5.38 o
   7   5   4        3.19        3.98      5.96 o
   8   5   4        0.18       12.66      7.17 o
  -7   6   4       56.72       45.68     13.68 o
  -6   6   4       34.78       36.93     14.44 o
  -5   6   4       86.93       83.68     10.57 o
  -4   6   4       22.00       19.84      5.98 o
  -3   6   4       16.69       19.36      7.63 o
  -2   6   4       17.90       19.88      3.95 o
  -1   6   4      239.43      258.64     13.77 o
   0   6   4      167.54      156.30      8.63 o
   1   6   4       44.47       55.30      7.34 o
   2   6   4        6.64        4.59      1.75 o
   3   6   4        2.78        4.71      1.96 o
   4   6   4        7.55        4.03      2.42 o
   5   6   4        1.97        0.92      2.67 o
   6   6   4       70.23       65.59     13.22 o
   7   6   4        0.03       17.79     11.76 o
  -7   7   4       22.86       34.75     13.85 o
  -6   7   4        8.50       19.99     10.70 o
  -5   7   4       10.69        4.82      2.45 o
  -4   7   4       14.05        4.08      4.74 o
  -3   7   4        9.24       -3.01      5.11 o
  -2   7   4      367.30      310.17     36.90 o
  -1   7   4      134.37      128.09      9.21 o
   0   7   4        5.03        3.33      1.50 o
   1   7   4      198.14      175.40     13.96 o
   2   7   4       98.79      110.80     11.81 o
   3   7   4      107.94       91.73     14.36 o
   4   7   4       38.22       37.38      9.14 o
   5   7   4        5.17       10.02      4.91 o
   6   7   4        0.44       -2.72     11.49 o
   7   7   4        9.00       14.70      8.52 o
  -7   8   4        9.99       19.42      9.26 o
  -6   8   4        0.04       -9.56      9.56 o
  -5   8   4        5.26        1.83      3.83 o
  -4   8   4       14.75       14.55      9.12 o
  -3   8   4       18.26        7.38      6.14 o
  -2   8   4       44.81       41.56     14.91 o
  -1   8   4      675.78      651.38     31.13 o
   0   8   4      362.58      440.31     32.43 o
   1   8   4      354.16      358.82     21.45 o
   2   8   4        6.14        1.12      2.01 o
   3   8   4        0.81        0.04      2.42 o
   4   8   4        1.41        9.12      5.56 o
   5   8   4        2.20        1.15      2.42 o
   6   8   4       10.53        3.50      4.13 o
   7   8   4        0.00       -5.51      7.33 o
  -6   9   4        0.25        1.46      2.92 o
  -5   9   4       43.44       46.84     12.55 o
  -4   9   4        4.96       -1.78      2.62 o
  -3   9   4        0.11       -1.98      3.69 o
  -2   9   4       10.72        9.47      7.55 o
  -1   9   4      118.26      126.85     26.34 o
   0   9   4      249.81      286.52     28.03 o
   1   9   4       11.85       12.35      6.38 o
   2   9   4        0.10       -1.21      3.40 o
   3   9   4       94.28       68.32     13.17 o
   4   9   4        4.43        9.79      5.16 o
   5   9   4        0.94        5.99      5.03 o
   6   9   4       21.39       38.16     16.97 o
  -5  10   4       13.39       14.12     10.32 o
  -4  10   4        2.10       11.78      9.89 o
  -3  10   4       32.26       42.70     16.43 o
  -2  10   4        9.22       35.96     15.18 o
  -1  10   4       20.71       18.84     10.66 o
   0  10   4       20.04       10.66      8.00 o
   1  10   4       28.65       20.31      8.83 o
   2  10   4        2.84        2.74      7.97 o
   3  10   4        1.19        7.67      7.06 o
   4  10   4        3.71        8.52      9.69 o
   5  10   4        0.67        4.12      5.50 o
  -3  11   4        0.03       -8.68      8.68 o
  -2  11   4        1.10       -6.88      7.31 o
  -1  11   4        9.39        7.59      7.76 o
   0  11   4        2.95        4.32      9.73 o
   1  11   4        1.24       -3.29      8.55 o
   2  11   4        7.33       20.64      8.62 o
   3  11   4       19.88       27.96     14.40 o
   4  11   4        0.80       -4.15      6.03 o
  -9   1   5        7.23       21.60      8.10 o
  -8   1   5        0.24        1.00      1.84 o
  -7   1   5       15.10        6.93      2.25 o
  -6   1   5       19.38       15.69      9.39 o
  -5   1   5       30.42       31.31      6.98 o
  -4   1   5       86.15       82.67     10.09 o
  -3   1   5        0.25        1.43      1.58 o
  -2   1   5       29.45       24.26      4.44 o
  -1   1   5     2256.47     2205.72     24.47 o
   0   1   5       47.30       50.61      3.04 o
   1   1   5      559.29      560.20     10.98 o
   2   1   5      237.69      219.45      4.96 o
   3   1   5     2226.02     2389.81     20.32 o
   4   1   5       35.56       43.38      4.67 o
   5   1   5       55.46       58.84      6.46 o
   6   1   5       50.11       37.52      5.80 o
   7   1   5        0.06       -3.98      3.98 o
   8   1   5        0.67       -4.89      4.89 o
   9   1   5        0.06        2.48     11.21 o
  -9   2   5       16.71       26.22     13.07 o
  -8   2   5        0.00        2.42      2.18 o
  -7   2   5       51.61       53.93     11.84 o
  -6   2   5        2.43        1.87      2.75 o
  -5   2   5        0.08       -0.70      1.82 o
  -4   2   5      290.59      283.14     19.26 o
  -3   2   5       78.54       69.09      8.41 o
  -2   2   5      895.66      807.85     42.85 o
  -1   2   5       48.60       57.73      4.86 o
   0   2   5       18.07       13.42      1.35 o
   1   2   5     1125.82     1091.80     13.72 o
   2   2   5      142.57      122.06      5.07 o
   3   2   5       20.52       24.26      2.47 o
   4   2   5        3.18        1.21      0.67 o
   5   2   5        3.78        5.03      1.44 o
   6   2   5      436.91      429.99     22.60 o
   7   2   5       97.02       89.17     16.27 o
   8   2   5        6.55       -6.27      6.27 o
   9   2   5        0.01       11.92      8.10 o
  -9   3   5        0.10       -2.33      9.54 o
  -8   3   5        0.01        0.95      8.75 o
  -7   3   5        1.45       -1.97      3.56 o
  -6   3   5       17.25       15.17      6.98 o
  -5   3   5       42.68       42.15      8.18 o
  -4   3   5       16.50       23.64      8.49 o
  -3   3   5      102.22      101.75     16.02 o
  -2   3   5      219.20      192.03     12.51 o
  -1   3   5        4.97        1.99      1.01 o
   0   3   5      486.93      459.70      9.04 o
   1   3   5       86.42       86.82      3.46 o
   2   3   5      753.33      772.38     13.05 o
   3   3   5       49.84       44.68      3.31 o
   4   3   5       93.82       88.29      5.63 o
   5   3   5      311.39      302.66     13.55 o
   6   3   5       60.13       66.87      8.63 o
   7   3   5       42.92       32.55      9.50 o
   8   3   5        0.42       -7.73      7.73 o
  -8   4   5        0.93      -10.41     10.41 o
  -7   4   5        9.82        9.82      4.79 o
  -6   4   5       89.57       87.27     13.31 o
  -5   4   5       23.90       26.58      6.66 o
  -4   4   5        8.68       11.32      3.95 o
  -3   4   5        2.11        9.95      3.31 o
  -2   4   5      184.88      193.69     12.92 o
  -1   4   5       17.30       16.85      3.49 o
   0   4   5       46.10       46.26      3.46 o
   1   4   5     5355.55     5572.32     36.04 o
   2   4   5      599.01      583.35     18.56 o
   3   4   5        7.66        6.89      1.49 o
   4   4   5        0.52       -0.03      1.50 o
   5   4   5      175.43      165.77      9.83 o
   6   4   5        1.14        1.67      1.65 o
   7   4   5        0.46        2.03      3.60 o
   8   4   5        2.91       12.56     12.18 o
  -8   5   5        4.13       -2.57      4.45 o
  -7   5   5        3.46        5.14      5.66 o
  -6   5   5      125.69      138.74     16.87 o
  -5   5   5        0.05        2.63      3.57 o
  -4   5   5        7.56        3.71      2.90 o
  -3   5   5       77.64       70.45      8.68 o
  -2   5   5      180.04      185.24     11.33 o
  -1   5   5      198.41      182.17      9.67 o
   0   5   5        0.73        0.34      1.00 o
   1   5   5      177.54      200.66      8.12 o
   2   5   5       20.55       24.94      2.43 o
   3   5   5       30.57       33.35      3.31 o
   4   5   5       33.74       37.08      3.83 o
   5   5   5      276.27      271.49     17.75 o
   6   5   5        8.10       14.39      6.02 o
   7   5   5        0.04        6.26      7.17 o
   8   5   5        5.07        7.39      8.27 o
  -7   6   5        9.48       14.75      9.68 o
  -6   6   5       45.04       38.77      9.20 o
  -5   6   5       45.19       53.48     10.07 o
  -4   6   5       31.51       33.65      8.51 o
  -3   6   5       44.23       45.38      6.05 o
  -2   6   5       57.47       60.37      7.14 o
  -1   6   5       90.25       95.49      6.96 o
   0   6   5       16.78       17.93      3.04 o
   1   6   5       15.49       10.12      2.40 o
   2   6   5        9.39        8.48      2.12 o
   3   6   5       25.38       17.76      5.09 o
   4   6   5       45.68       54.20     10.84 o
   5   6   5        0.15       -2.94      7.99 o
   6   6   5       22.21       28.17      8.14 o
   7   6   5        0.11       -3.91      6.05 o
  -7   7   5        5.54       -0.86      2.96 o
  -6   7   5       12.88       10.23      7.80 o
  -5   7   5       11.38        5.73      5.02 o
  -4   7   5        9.84       -2.97      4.15 o
  -3   7   5        4.17        1.67      2.79 o
  -2   7   5       77.99       89.53     19.96 o
  -1   7   5        0.04       -0.28      1.90 o
   0   7   5       88.45       85.27      9.24 o
   1   7   5        4.57        1.97      2.11 o
   2   7   5        0.04        1.03      1.55 o
   3   7   5       19.12       11.72      3.86 o
   4   7   5       22.93        6.47      4.38 o
   5   7   5        5.46        7.72      4.94 o
   6   7   5       17.46       21.26     12.21 o
   7   7   5        7.47       10.57      9.38 o
  -7   8   5        0.19       -9.10      9.10 o
  -6   8   5        0.01        8.25      7.46 o
  -5   8   5        8.60       13.74      9.11 o
  -4   8   5       22.74       18.65     10.42 o
  -3   8   5        0.80       -2.91      6.67 o
  -2   8   5      135.39      155.34     28.21 o
  -1   8   5      207.05      235.29     34.37 o
   0   8   5        7.43        9.88      7.89 o
   1   8   5       77.69       86.43     10.50 o
   2   8   5       73.97       81.90     10.91 o
   3   8   5       48.43       34.70      9.18 o
   4   8   5       29.89       23.44      7.61 o
   5   8   5       20.62       31.77     11.99 o
   6   8   5        0.18       -6.98      7.47 o
   7   8   5        7.53       17.39     12.35 o
  -6   9   5        1.01        7.53      5.56 o
  -5   9   5        0.05       -8.74      8.74 o
  -4   9   5        0.63       13.78      9.50 o
  -3   9   5        0.16       -1.86      6.06 o
  -2   9   5        0.41        1.41      4.36 o
  -1   9   5        6.23        9.25      7.80 o
   0   9   5        7.70       22.53      7.81 o
   1   9   5        5.25        2.20      8.19 o
   2   9   5        0.28        1.15     14.20 o
   3   9   5        0.16        5.82      4.66 o
   4   9   5        0.05        1.78      4.27 o
   5   9   5        0.23        0.69     10.32 o
   6   9   5       14.72       48.56     19.30 o
  -5  10   5        0.67        9.76      8.74 o
  -4  10   5       13.02       22.07     12.93 o
  -3  10   5        0.50       -0.04      2.09 o
  -2  10   5        0.23        6.95      9.09 o
  -1  10   5        0.02       -6.77      6.77 o
   0  10   5        2.81        9.53      7.98 o
   1  10   5        9.10        9.03      5.75 o
   2  10   5        4.93        6.46     18.40 o
   3  10   5        1.83        8.83      7.67 o
   4  10   5       11.05       -0.04      2.13 o
   5  10   5        0.00        2.70      4.62 o
  -3  11   5        0.17       -3.15      5.30 o
  -2  11   5        0.24      -11.44     11.44 o
  -1  11   5       24.97       24.77     13.57 o
   0  11   5       11.16       19.83     12.01 o
   1  11   5        0.43        0.58      7.12 o
   2  11   5        1.41       10.70      6.16 o
   3  11   5        2.58       14.16     10.53 o
   4  11   5       10.09        4.69      6.15 o
  -9   0   6        6.80       16.25      9.95 o
  -8   0   6       13.86        0.03      2.60 o
  -7   0   6       43.26       62.37     16.94 o
  -6   0   6      144.52      179.05     26.32 o
  -5   0   6      436.83      469.76     38.32 o
  -4   0   6       53.44       54.48     11.68 o
  -3   0   6       73.16      130.31     16.53 o
  -2   0   6     5062.14     4937.49     87.64 o
  -1   0   6   107290.70   117707.14    454.36 o
   0   0   6       51.49       70.23      7.08 o
   1   0   6     4548.97     4229.73     57.22 o
   2   0   6      177.67      203.57      9.92 o
   3   0   6     1174.13     1480.56     59.71 o
   4   0   6      195.47      205.30     25.96 o
   5   0   6      269.09      294.48     24.38 o
   6   0   6      712.14      803.35     63.69 o
   7   0   6       59.44       44.65     16.39 o
   8   0   6        0.19      -10.43     10.43 o
   9   0   6       23.17       55.81     22.32 o
  -9   1   6        4.03        0.05      3.83 o
  -8   1   6       60.03       72.21     13.95 o
  -7   1   6        0.11       -3.17      3.17 o
  -6   1   6       12.32       13.21      5.23 o
  -5   1   6        0.27       -2.19      3.99 o
  -4   1   6       51.84       53.07      8.29 o
  -3   1   6      297.06      275.09     16.83 o
  -2   1   6     2235.21     2140.36     41.28 o
  -1   1   6    20870.65    20512.20     73.69 o
   0   1   6     8417.14     7978.54     42.61 o
   1   1   6      165.84      157.85      6.31 o
   2   1   6      715.27      701.60     14.63 o
   3   1   6     3075.87     3158.92     59.73 o
   4   1   6      100.55      104.11      4.80 o
   5   1   6       46.78       44.76      5.56 o
   6   1   6       17.02       17.52      4.58 o
   7   1   6       90.90       77.13     10.74 o
   8   1   6        0.02       -5.89      5.89 o
   9   1   6        1.42        0.35      3.06 o
  -9   2   6        0.06       -0.82      2.97 o
  -8   2   6        7.01       16.79      6.85 o
  -7   2   6        0.71       -1.57      5.82 o
  -6   2   6       27.51       25.03      6.77 o
  -5   2   6        6.29        6.39      3.40 o
  -4   2   6      253.99      256.05     18.65 o
  -3   2   6       15.34       13.84      3.47 o
  -2   2   6      256.22      235.91     14.11 o
  -1   2   6        1.49        1.57      1.08 o
   0   2   6     3205.74     3221.85     28.69 o
   1   2   6     1099.76      991.59     15.00 o
   2   2   6       31.07       35.06      2.99 o
   3   2   6      161.91      147.93      6.96 o
   4   2   6      551.29      541.18     11.53 o
   5   2   6        0.39       -1.00      1.16 o
   6   2   6      216.50      198.07     15.06 o
   7   2   6       35.27       39.44     11.19 o
   8   2   6        6.78        1.74      4.00 o
   9   2   6        0.56       -7.61      7.91 o
  -9   3   6        8.33        2.40      4.63 o
  -8   3   6        0.10       -4.30      4.30 o
  -7   3   6        0.10       -0.76      7.66 o
  -6   3   6      201.23      201.54     22.59 o
  -5   3   6      189.39      171.97     17.06 o
  -4   3   6      200.27      212.39     17.30 o
  -3   3   6       88.19      164.84     20.91 o
  -2   3   6     1336.13     1442.36     41.13 o
  -1   3   6      269.69      276.90     10.03 o
   0   3   6      395.46      414.91      9.45 o
   1   3   6      339.59      334.63      7.01 o
   2   3   6     1068.52     1172.96     16.55 o
   3   3   6       81.21       80.77      6.26 o
   4   3   6       40.50       43.59      3.84 o
   5   3   6      751.35      731.64     20.72 o
   6   3   6        8.37        3.27      3.06 o
   7   3   6        3.39        0.67      3.48 o
   8   3   6        1.46       -0.14      3.10 o
  -8   4   6        0.07       -8.37      8.37 o
  -7   4   6       25.75       16.08      6.38 o
  -6   4   6      200.98      219.32     21.33 o
  -5   4   6       14.33       13.76      8.61 o
  -4   4   6        0.21        0.68      3.34 o
  -3   4   6      194.10      243.20     33.08 o
  -2   4   6      176.13      193.32     13.59 o
  -1   4   6      149.87      116.02      7.72 o
   0   4   6        1.40        0.64      0.77 o
   1   4   6     1732.74     1787.01     19.64 o
   2   4   6      115.50      125.00      6.42 o
   3   4   6       88.24       73.22      7.59 o
   4   4   6     1029.85      957.58     18.13 o
   5   4   6      199.90      205.68     15.07 o
   6   4   6        0.31       -3.52      3.52 o
   7   4   6       13.94       10.75     12.02 o
   8   4   6       22.09       34.99     18.90 o
  -8   5   6        2.13        0.08      2.52 o
  -7   5   6        3.14        0.51      3.57 o
  -6   5   6       18.60       29.02      7.53 o
  -5   5   6        0.25       -0.13      2.22 o
  -4   5   6       50.71       61.02     15.03 o
  -3   5   6       55.00       49.28      7.61 o
  -2   5   6       26.28       21.47      6.76 o
  -1   5   6      144.26      146.00      8.22 o
   0   5   6       30.27       32.03      3.38 o
   1   5   6      375.30      421.72     11.78 o
   2   5   6      428.50      420.40     10.65 o
   3   5   6       37.31       39.39      5.26 o
   4   5   6        2.93       -0.95      1.81 o
   5   5   6      484.95      544.61     34.18 o
   6   5   6        3.26        3.52      3.86 o
   7   5   6        0.36        0.97      3.65 o
   8   5   6       28.98       52.01     22.74 o
  -7   6   6       80.35       74.32     21.97 o
  -6   6   6       91.54      117.73     16.63 o
  -5   6   6       14.05       18.26      5.87 o
  -4   6   6       11.99       17.01      8.89 o
  -3   6   6        4.52       12.38      3.30 o
  -2   6   6      152.69      156.72     14.98 o
  -1   6   6       87.47       83.16      7.11 o
   0   6   6      115.56       98.87      8.92 o
   1   6   6        7.42       12.54      2.01 o
   2   6   6      135.90      138.18     13.94 o
   3   6   6       24.89       24.13      3.14 o
   4   6   6       18.64       19.09      5.76 o
   5   6   6       21.92       22.79      7.68 o
   6   6   6       30.15       39.49     17.03 o
   7   6   6        7.67       30.64     15.61 o
  -7   7   6       19.19       25.64      9.06 o
  -6   7   6        2.16        3.52      3.74 o
  -5   7   6        2.85        2.46      2.42 o
  -4   7   6      104.21       81.37     20.28 o
  -3   7   6       64.73       83.66     20.06 o
  -2   7   6       41.66       57.48     16.28 o
  -1   7   6      122.78      136.06     12.01 o
   0   7   6      665.35      653.84     30.53 o
   1   7   6       12.35        6.23      2.47 o
   2   7   6        0.97        1.32      1.66 o
   3   7   6       14.80       13.41      4.70 o
   4   7   6      558.79      561.51     39.66 o
   5   7   6        0.03       -0.33      1.77 o
   6   7   6        9.98      -10.09     10.09 o
   7   7   6        1.83      -10.82     10.82 o
  -7   8   6        0.91       -1.24      3.91 o
  -6   8   6        7.91       12.72     10.76 o
  -5   8   6       10.31       23.26     11.98 o
  -4   8   6       40.16       31.41     13.89 o
  -3   8   6        1.20        5.40      7.30 o
  -2   8   6      171.17      176.97     30.53 o
  -1   8   6        1.25       16.02      9.36 o
   0   8   6      103.71      109.33     12.89 o
   1   8   6      239.98      246.49     18.12 o
   2   8   6       99.21      104.65     12.27 o
   3   8   6      101.79       97.86     15.54 o
   4   8   6        2.92       -1.54      3.45 o
   5   8   6       26.65       28.39      9.88 o
   6   8   6        2.96       -7.30      7.66 o
  -6   9   6        5.06        7.20     10.16 o
  -5   9   6        0.15       -6.18      6.76 o
  -4   9   6       25.47        8.88      6.92 o
  -3   9   6        7.23       16.69     10.26 o
  -2   9   6       59.85       75.55     20.91 o
  -1   9   6        0.00       -6.36      6.36 o
   0   9   6        2.17       13.86     10.23 o
   1   9   6        2.76        4.39     13.11 o
   2   9   6       16.19       19.42      8.79 o
   3   9   6        1.64       -0.04      6.97 o
   4   9   6        1.99        4.44      5.30 o
   5   9   6        4.09       11.54      6.15 o
   6   9   6       10.78       19.54     15.62 o
  -5  10   6        3.36       17.97     11.82 o
  -4  10   6        7.59        7.05      7.43 o
  -3  10   6        1.80        5.46      5.85 o
  -2  10   6        0.28       16.78     10.53 o
  -1  10   6        0.87       20.14     12.33 o
   0  10   6        7.37       27.88     13.67 o
   1  10   6        3.26        3.62      8.10 o
   2  10   6        3.17       -0.18     11.18 o
   3  10   6        2.86       15.64     10.07 o
   4  10   6        1.56       -6.28      6.55 o
   5  10   6        0.14       -6.72      6.97 o
  -3  11   6        1.36       -2.04      4.51 o
  -2  11   6        5.54        1.78      9.02 o
  -1  11   6       14.71       20.09     12.36 o
   0  11   6        4.11       39.58     16.80 o
   1  11   6        1.56       18.75     12.92 o
   2  11   6       10.38       11.80      6.33 o
   3  11   6        0.36       -1.53      4.03 o
   4  11   6        0.63        6.24      7.17 o
  -9   1   7        8.73       13.82      8.54 o
  -8   1   7       56.79       56.52     12.68 o
  -7   1   7       24.87       30.90      8.46 o
  -6   1   7       41.88       47.09      9.58 o
  -5   1   7      260.31      282.39     21.59 o
  -4   1   7      402.81      408.09     23.51 o
  -3   1   7      161.80      145.55     19.02 o
  -2   1   7      620.81      585.66     23.01 o
  -1   1   7       75.36       66.59      7.55 o
   0   1   7    14880.06    14723.57     76.90 o
   1   1   7        0.21        0.12      1.20 o
   2   1   7       16.62       12.12      1.25 o
   3   1   7      101.02      109.26      5.29 o
   4   1   7      281.12      275.45      8.06 o
   5   1   7      110.76      116.53      7.10 o
   6   1   7        6.36        2.07      4.31 o
   7   1   7       69.24       78.21     15.59 o
   8   1   7        7.38        2.31      5.26 o
   9   1   7        1.94        8.80      6.36 o
  -9   2   7        4.57       13.35      6.59 o
  -8   2   7       12.89       20.21      7.01 o
  -7   2   7       35.60       28.91     12.68 o
  -6   2   7        3.70        7.20      3.66 o
  -5   2   7      646.21      611.74     32.22 o
  -4   2   7       10.13       11.03      3.82 o
  -3   2   7      501.78      451.47     32.90 o
  -2   2   7      335.87      337.08     17.63 o
  -1   2   7     3687.67     3585.82     32.86 o
   0   2   7      848.79      825.62     12.90 o
   1   2   7       42.50       45.89      2.56 o
   2   2   7        0.03        0.36      0.75 o
   3   2   7       15.17       11.44      2.25 o
   4   2   7        1.39       -0.08      1.22 o
   5   2   7        4.61        6.49      3.11 o
   6   2   7      346.45      353.40     30.21 o
   7   2   7       39.44       53.18     15.28 o
   8   2   7        0.21        0.37      1.74 o
   9   2   7        7.17       33.33     16.56 o
  -8   3   7        3.89        1.93      2.57 o
  -7   3   7       19.03       16.13      6.30 o
  -6   3   7      264.50      309.63     25.18 o
  -5   3   7      205.59      191.99     18.29 o
  -4   3   7      376.01      370.88     23.42 o
  -3   3   7        0.03        0.55      2.73 o
  -2   3   7      616.81      629.39     24.58 o
  -1   3   7      107.97      102.38      6.34 o
   0   3   7      465.06      433.10     10.77 o
   1   3   7        6.01        5.57      1.00 o
   2   3   7     1366.27     1473.86     20.68 o
   3   3   7      627.27      619.06     17.56 o
   4   3   7      402.52      410.63     15.14 o
   5   3   7       21.49       27.19      5.41 o
   6   3   7        2.36        0.98      1.70 o
   7   3   7       12.59       21.08      8.12 o
   8   3   7        7.19       22.31      9.10 o
  -8   4   7        0.08        4.67      5.87 o
  -7   4   7       10.82       17.25      6.31 o
  -6   4   7       47.80       28.21     19.61 o
  -5   4   7       18.81       25.14      6.72 o
  -4   4   7      126.61      128.39     21.09 o
  -3   4   7       28.03       22.53      8.46 o
  -2   4   7       20.66       17.16      4.28 o
  -1   4   7      482.20      481.68     16.68 o
   0   4   7       56.24       51.17      3.71 o
   1   4   7      326.30      385.34      9.54 o
   2   4   7       62.01       74.43      5.21 o
   3   4   7      234.12      230.54     11.59 o
   4   4   7      265.21      237.69     15.04 o
   5   4   7       13.07       12.45      3.72 o
   6   4   7       24.86       28.96      8.75 o
   7   4   7        0.36       12.88      6.22 o
   8   4   7        0.96       13.91     11.08 o
  -8   5   7        3.65       -8.97      8.97 o
  -7   5   7       62.98       56.67     13.73 o
  -6   5   7       92.58      124.96     16.61 o
  -5   5   7        2.92        3.06      1.81 o
  -4   5   7       25.63       39.11     12.53 o
  -3   5   7      198.63      205.14     16.12 o
  -2   5   7      384.07      411.93     21.08 o
  -1   5   7       11.14        7.46      1.66 o
   0   5   7       95.76      104.71      6.37 o
   1   5   7      268.72      257.85      9.54 o
   2   5   7      110.86      104.64      4.68 o
   3   5   7       55.68       50.89      5.61 o
   4   5   7       15.45       12.28      3.50 o
   5   5   7      548.81      549.64     27.70 o
   6   5   7        1.04       -7.18      7.18 o
   7   5   7        8.38       15.13     10.91 o
  -7   6   7       66.59       98.98     25.41 o
  -6   6   7      165.55      171.89     22.82 o
  -5   6   7        1.88       -0.79      2.48 o
  -4   6   7       17.29       17.29      8.07 o
  -3   6   7        0.29        6.10      4.39 o
  -2   6   7      275.40      281.52     15.34 o
  -1   6   7      124.57      146.72     11.31 o
   0   6   7      520.66      547.97     20.14 o
   1   6   7      617.89      603.55     15.21 o
   2   6   7        9.87        8.28      2.19 o
   3   6   7       18.63       21.26      3.29 o
   4   6   7      196.46      225.46     21.69 o
   5   6   7      102.90       56.38     11.17 o
   6   6   7        0.48       -0.38      2.70 o
   7   6   7        8.57        8.31      9.91 o
  -7   7   7        5.07       18.96     16.65 o
  -6   7   7       34.05       41.20     11.04 o
  -5   7   7       51.97       56.47     11.97 o
  -4   7   7        2.32       -4.71      4.71 o
  -3   7   7      273.61      226.83     33.58 o
  -2   7   7       28.09       30.38     12.10 o
  -1   7   7       13.27       18.64      4.74 o
   0   7   7      318.08      313.50     21.81 o
   1   7   7       40.10       42.23      7.27 o
   2   7   7       45.77       47.79      7.94 o
   3   7   7        8.32        5.38      2.41 o
   4   7   7       45.47       30.36      8.35 o
   5   7   7        4.22       -1.43      9.60 o
   6   7   7        0.05        2.81      4.86 o
   7   7   7        0.03       -0.16      2.61 o
  -7   8   7        9.26       13.40      9.96 o
  -6   8   7        0.34       -5.87      6.49 o
  -5   8   7       14.77        2.58      6.65 o
  -4   8   7       35.42       38.83     14.85 o
  -3   8   7        5.87       17.53      9.88 o
  -2   8   7        0.00       -2.65      4.16 o
  -1   8   7        1.37       -2.17      5.64 o
   0   8   7      208.00      201.23     18.01 o
   1   8   7        0.30        2.37      2.46 o
   2   8   7        7.14        4.48      3.26 o
   3   8   7       97.64      100.97     12.66 o
   4   8   7        0.58       -4.04      7.56 o
   5   8   7        0.26        3.68      4.05 o
   6   8   7       17.73       27.31     14.28 o
  -6   9   7        0.38        2.55      4.78 o
  -5   9   7       42.02       44.48     18.27 o
  -4   9   7        8.73       11.01      8.58 o
  -3   9   7        1.94        3.50      5.80 o
  -2   9   7       26.46       34.51     14.78 o
  -1   9   7      379.99      495.80     53.21 o
   0   9   7       17.71       15.58      9.00 o
   1   9   7       13.78       19.77      7.08 o
   2   9   7        1.57        4.29      3.56 o
   3   9   7        5.92       14.68      5.26 o
   4   9   7       17.94       34.52      9.89 o
   5   9   7       24.66       35.10     10.82 o
   6   9   7        9.66       23.84     13.88 o
  -5  10   7       19.97       17.50     10.82 o
  -4  10   7       16.54        6.30      7.20 o
  -3  10   7        0.23       -5.36      6.36 o
  -2  10   7        1.16      -12.21     12.21 o
  -1  10   7       94.76      117.26     27.70 o
   0  10   7       15.92        4.38      8.16 o
   1  10   7        1.07        9.38      7.90 o
   2  10   7        4.66        0.58     12.08 o
   3  10   7       16.06       20.97     11.59 o
   4  10   7        0.38        5.97      6.43 o
   5  10   7        0.58        1.18      4.12 o
  -3  11   7        3.25       -7.61      8.02 o
  -2  11   7        0.18       -8.96      8.96 o
  -1  11   7       17.08       30.60     13.85 o
   0  11   7       17.29       39.76     16.85 o
   1  11   7        0.88        4.17      5.75 o
   2  11   7        1.72        2.41      8.60 o
   3  11   7        5.26       -2.61      4.80 o
   4  11   7        4.36        0.91      9.52 o
  -9   0   8        0.09        3.12      4.60 o
  -8   0   8        0.01        8.34      6.91 o
  -7   0   8        1.16       -0.90      4.63 o
  -6   0   8       51.50       57.94     15.58 o
  -5   0   8        0.00        0.59      2.82 o
  -4   0   8      292.27      323.61     30.12 o
  -3   0   8       15.72       17.87      6.58 o
  -2   0   8     2748.96     2691.97     69.49 o
  -1   0   8     6957.14     6858.60     78.76 o
   0   0   8      394.67      351.84     20.52 o
   1   0   8     5235.67     5120.04     71.34 o
   2   0   8     3038.14     3322.42     89.17 o
   3   0   8        1.12        4.42      1.95 o
   4   0   8      114.32      211.51     28.32 o
   5   0   8      143.65      139.03     24.53 o
   6   0   8       49.40       64.64     17.91 o
   7   0   8        0.76       -9.43      9.43 o
   8   0   8        2.51       46.76     18.76 o
   9   0   8       15.83       23.36     13.77 o
  -9   1   8        9.74        4.46      3.02 o
  -8   1   8       61.15       50.71     11.64 o
  -7   1   8        2.86        7.97      5.59 o
  -6   1   8        3.86       -1.74      2.12 o
  -5   1   8        1.53        1.33      3.31 o
  -4   1   8       15.41       15.19      4.28 o
  -3   1   8      621.08      589.33     25.94 o
  -2   1   8       91.29       76.08     11.62 o
  -1   1   8     1898.17     1725.47     26.71 o
   0   1   8       41.94       56.15      5.14 o
   1   1   8      971.82      917.46     21.23 o
   2   1   8      319.38      341.26      8.65 o
   3   1   8        3.33        2.00      1.18 o
   4   1   8      420.09      426.95     26.96 o
   5   1   8        0.06       -2.39      2.39 o
   6   1   8        5.44        6.38      4.36 o
   7   1   8        3.75        3.30      2.97 o
   8   1   8        0.14        0.60     11.78 o
   9   1   8        5.14        8.63      8.69 o
  -9   2   8       28.74       50.36     13.14 o
  -8   2   8       21.46       34.46     11.04 o
  -7   2   8       23.17       32.83      8.67 o
  -6   2   8        5.29        3.38      4.67 o
  -5   2   8      275.50      278.12     32.70 o
  -4   2   8       62.68       52.77      8.81 o
  -3   2   8        5.61        0.15      1.98 o
  -2   2   8       12.99       15.59      5.77 o
  -1   2   8      689.54      669.06     14.83 o
   0   2   8      151.82      157.45      7.21 o
   1   2   8      228.94      233.48      7.17 o
   2   2   8      306.14      369.04     10.70 o
   3   2   8       90.32       89.05      4.97 o
   4   2   8       34.82       25.27      2.59 o
   5   2   8        7.63        7.01      3.88 o
   6   2   8        1.89        0.26      3.67 o
   7   2   8       21.98       13.71      6.72 o
   8   2   8        2.73       -5.27      5.27 o
   9   2   8       20.78       16.91     11.68 o
  -8   3   8       16.89       18.70      7.36 o
  -7   3   8        3.45        2.01      2.35 o
  -6   3   8       37.71       41.20      9.73 o
  -5   3   8        1.39        3.41      3.48 o
  -4   3   8       26.86       25.71     13.16 o
  -3   3   8      250.51      229.82     24.92 o
  -2   3   8       13.17       19.13      4.45 o
  -1   3   8       83.05       84.55      6.04 o
   0   3   8       33.41       39.00      3.36 o
   1   3   8      349.15      328.76      8.31 o
   2   3   8      162.50      169.88      7.21 o
   3   3   8        0.22        3.37      1.90 o
   4   3   8      262.08      252.09     11.66 o
   5   3   8      636.41      675.55     27.78 o
   6   3   8        0.33        0.56      3.33 o
   7   3   8        6.16        1.89      6.52 o
   8   3   8        0.12        4.18     11.26 o
  -8   4   8        0.72        1.67      2.93 o
  -7   4   8        4.43       -0.90      4.25 o
  -6   4   8       37.12       43.68     17.10 o
  -5   4   8        1.01        1.61      2.50 o
  -4   4   8       14.71       29.55     11.04 o
  -3   4   8       79.50       69.52     14.63 o
  -2   4   8       15.25       11.02      3.72 o
  -1   4   8      271.29      282.47     20.26 o
   0   4   8       75.59       85.86      4.99 o
   1   4   8      490.65      510.94     12.05 o
   2   4   8        3.46        3.45      1.61 o
   3   4   8        1.29        1.71      0.91 o
   4   4   8      306.57      295.10     16.88 o
   5   4   8       17.52       10.98      5.69 o
   6   4   8        8.75        2.34      8.74 o
   7   4   8        6.00       10.77      5.74 o
   8   4   8       18.93        0.43      3.14 o
  -8   5   8        0.55       -8.50      8.50 o
  -7   5   8        0.09        0.46      5.35 o
  -6   5   8       77.63       80.24     19.60 o
  -5   5   8       41.17       43.31      9.51 o
  -4   5   8       26.23       32.63     11.83 o
  -3   5   8      274.56      277.57     30.13 o
  -2   5   8       13.39       15.82      4.24 o
  -1   5   8       74.44       76.54      6.59 o
   0   5   8       11.48        8.01      2.03 o
   1   5   8        1.07        0.95      0.97 o
   2   5   8      191.54      174.37      8.29 o
   3   5   8        0.44        2.68      1.45 o
   4   5   8      483.18      489.18     22.53 o
   5   5   8       29.49       27.61      6.88 o
   6   5   8        3.51       -6.16      6.87 o
   7   5   8        3.90        3.49      5.68 o
  -7   6   8        0.00        6.15      6.49 o
  -6   6   8       96.27      128.31     17.69 o
  -5   6   8       26.01       21.81      7.66 o
  -4   6   8      190.86      190.78     28.41 o
  -3   6   8       31.10       27.52     10.58 o
  -2   6   8      171.42      181.65     13.15 o
  -1   6   8       58.57       55.93      6.58 o
   0   6   8       17.07       18.86      4.04 o
   1   6   8      228.34      229.58     11.62 o
   2   6   8       77.38       72.83      5.15 o
   3   6   8       17.20       15.47      4.02 o
   4   6   8      242.86      245.33     23.00 o
   5   6   8       23.32       17.93      7.58 o
   6   6   8        0.33       -8.86      8.86 o
   7   6   8        0.03       -4.22      6.32 o
  -7   7   8        7.31        3.39      9.81 o
  -6   7   8        1.93       -4.57      5.62 o
  -5   7   8       13.42        8.57      3.17 o
  -4   7   8       34.34       37.34      9.85 o
  -3   7   8      234.60      238.15     22.91 o
  -2   7   8       33.67       34.14     12.42 o
  -1   7   8       94.03       92.84     13.77 o
   0   7   8      190.78      169.78     16.73 o
   1   7   8       86.59       89.75     10.62 o
   2   7   8        2.37        2.56      3.04 o
   3   7   8      137.59      118.58     12.98 o
   4   7   8        2.75        2.54      3.11 o
   5   7   8        1.35        8.48      4.61 o
   6   7   8       22.36       22.06     12.75 o
   7   7   8        7.53       18.62     12.72 o
  -7   8   8        4.55        3.19      5.41 o
  -6   8   8        5.26        0.43      2.60 o
  -5   8   8        0.62        7.12      7.03 o
  -4   8   8        0.66        3.53      7.20 o
  -3   8   8        5.87       -4.10      5.04 o
  -2   8   8       10.60       31.88     14.73 o
  -1   8   8      238.03      256.59     36.37 o
   0   8   8        0.04        5.39      4.01 o
   1   8   8       94.77       97.74     13.84 o
   2   8   8       38.25       31.94      6.58 o
   3   8   8       26.51       14.51      4.90 o
   4   8   8       15.38        4.94      4.97 o
   5   8   8        0.25       -2.12      3.23 o
   6   8   8        3.62        0.19      2.80 o
  -6   9   8        0.05      -10.44     10.44 o
  -5   9   8        3.53       -5.01      6.37 o
  -4   9   8        5.55       16.24     10.55 o
  -3   9   8       24.76       38.21     15.46 o
  -2   9   8       52.50       41.58     16.97 o
  -1   9   8       10.90       22.62     11.44 o
   0   9   8       23.31       20.09      9.66 o
   1   9   8       36.58       31.53     13.37 o
   2   9   8       10.17       12.10      5.94 o
   3   9   8       10.90        4.72      2.75 o
   4   9   8        7.30        5.45      3.21 o
   5   9   8        0.01        3.23      8.16 o
   6   9   8        0.06        3.62      5.88 o
  -4  10   8        0.03       -1.17      3.73 o
  -3  10   8        1.91       11.07      8.06 o
  -2  10   8       22.18       21.35     10.00 o
  -1  10   8       47.08       35.09     17.14 o
   0  10   8        1.35        8.36      7.44 o
   1  10   8        5.16       12.27      8.86 o
   2  10   8        0.43        0.08      2.00 o
   3  10   8        3.53       -6.57      6.65 o
   4  10   8        1.58       -5.14      5.88 o
  -2  11   8        0.08       -6.92      7.51 o
  -1  11   8        0.04       14.97     11.86 o
   0  11   8        1.94        6.59      6.36 o
   1  11   8        0.10        6.26      6.88 o
   2  11   8        8.78       20.10     12.16 o
   3  11   8        0.80       -8.35      8.35 o
   4  11   8        2.13        6.87      7.36 o
  -9   1   9        2.89        5.97      6.00 o
  -8   1   9        1.70        8.72      5.08 o
  -7   1   9       15.96       12.54      6.28 o
  -6   1   9       20.42        8.97      4.37 o
  -5   1   9       15.47       16.04      5.53 o
  -4   1   9       38.97       32.98      7.17 o
  -3   1   9      657.77      613.65     27.04 o
  -2   1   9      104.41      122.16     15.38 o
  -1   1   9     3325.90     3178.25     43.54 o
   0   1   9       16.08       22.96      3.37 o
   1   1   9      965.93      996.55     26.73 o
   2   1   9      373.72      371.85      9.55 o
   3   1   9      341.42      361.97     18.35 o
   4   1   9       92.59       94.21      8.68 o
   5   1   9        0.42       -1.40      2.43 o
   6   1   9      133.18      145.67     26.64 o
   7   1   9        0.58       -0.34      2.39 o
   8   1   9        4.01        7.53     12.12 o
   9   1   9        9.05        9.53      9.24 o
  -9   2   9        6.42       16.98     10.24 o
  -8   2   9       13.93       14.77      6.89 o
  -7   2   9       20.10       30.50      8.23 o
  -6   2   9       41.48       38.23      9.40 o
  -5   2   9       53.60       56.62     10.17 o
  -4   2   9       41.65       46.12      8.28 o
  -3   2   9       44.95       57.65     12.32 o
  -2   2   9      371.42      368.21     27.30 o
  -1   2   9      830.88      881.44     19.53 o
   0   2   9      631.87      621.45     14.44 o
   1   2   9     1296.21     1352.10     18.83 o
   2   2   9       48.60       30.82      3.43 o
   3   2   9       37.94       38.46      3.85 o
   4   2   9      402.99      376.97     11.87 o
   5   2   9        4.72        6.57      1.98 o
   6   2   9      126.05      147.45     20.43 o
   7   2   9       46.67       32.84     10.01 o
   8   2   9        1.20        1.66      6.81 o
   9   2   9       41.75       70.03     25.16 o
  -8   3   9        0.17        2.41      6.45 o
  -7   3   9        1.78       -0.71      4.86 o
  -6   3   9      103.63      139.96     17.54 o
  -5   3   9      114.18      134.04     15.77 o
  -4   3   9       41.76       44.04      8.14 o
  -3   3   9      125.77      180.56     22.55 o
  -2   3   9     2207.52     2225.30     70.87 o
  -1   3   9        0.09       -1.65      1.97 o
   0   3   9        9.01      106.55     11.17 o
   1   3   9      898.26      918.78     14.69 o
   2   3   9       18.38       11.03      2.20 o
   3   3   9      254.04      268.93     11.75 o
   4   3   9       24.96       27.03      4.89 o
   5   3   9     2064.37     2025.75     43.62 o
   6   3   9       12.16       11.47      5.19 o
   7   3   9        7.09       17.07      7.43 o
   8   3   9       32.70       38.05     11.27 o
  -8   4   9        0.09       -4.21      4.21 o
  -7   4   9        0.04        1.69      5.58 o
  -6   4   9       56.01       58.66     11.48 o
  -5   4   9       13.74       12.42      4.45 o
  -4   4   9        3.30        3.36      4.65 o
  -3   4   9       33.01       30.14     10.19 o
  -2   4   9      262.09      237.89     24.38 o
  -1   4   9       95.81      101.08     10.08 o
   0   4   9     1448.32     1446.25     24.49 o
   1   4   9       81.12       94.82      5.37 o
   2   4   9       72.30       74.04      6.22 o
   3   4   9        0.02        1.76      1.16 o
   4   4   9       91.18       81.29      9.05 o
   5   4   9       35.05       41.76      6.76 o
   6   4   9        4.38        1.08      2.43 o
   7   4   9       18.10       11.09      5.92 o
   8   4   9        2.64        7.41      8.03 o
  -8   5   9        0.40       -9.68      9.68 o
  -7   5   9       13.83        5.03     19.08 o
  -6   5   9        0.91       -2.14      2.50 o
  -5   5   9        0.30        2.91      6.53 o
  -4   5   9       39.84       53.34     14.24 o
  -3   5   9        0.69        8.39      6.06 o
  -2   5   9       32.77       23.62      7.97 o
  -1   5   9       19.44       28.29      5.74 o
   0   5   9      177.67      187.80      8.68 o
   1   5   9      162.06      166.08      8.63 o
   2   5   9       54.67       49.69      5.03 o
   3   5   9      167.01      162.30     10.53 o
   4   5   9      798.67      823.20     29.73 o
   5   5   9       27.49       29.59      6.13 o
   6   5   9        0.12       -7.41      7.41 o
   7   5   9        0.05       -0.34      3.00 o
  -7   6   9       10.80       22.59     12.15 o
  -6   6   9        5.09        7.72      4.89 o
  -5   6   9       11.80       28.29     11.18 o
  -4   6   9       16.69        7.46      6.80 o
  -3   6   9       17.48       27.09     10.15 o
  -2   6   9       47.85       54.60     12.78 o
  -1   6   9       10.51        9.82      3.07 o
   0   6   9      312.55      290.92     17.31 o
   1   6   9      328.75      320.28     12.73 o
   2   6   9       77.17       67.72      8.99 o
   3   6   9        0.80       -1.09      1.09 o
   4   6   9      184.67      175.56     20.07 o
   5   6   9      183.08      210.77     21.88 o
   6   6   9        0.18      -10.11     10.11 o
   7   6   9        4.52       12.49     10.45 o
  -7   7   9        1.26       -4.92      6.20 o
  -6   7   9        0.75        1.29      4.39 o
  -5   7   9        9.50       16.63      9.42 o
  -4   7   9      129.90      120.03     17.40 o
  -3   7   9       67.26       83.68     20.05 o
  -2   7   9      118.28      106.00     22.69 o
  -1   7   9       75.36       59.81      9.27 o
   0   7   9      803.83      813.80     37.25 o
   1   7   9        0.66        1.66      6.90 o
   2   7   9        0.51        1.29      1.78 o
   3   7   9       55.45       41.84      7.79 o
   4   7   9       13.59       14.26      5.58 o
   5   7   9        8.75       15.17     15.47 o
   6   7   9        0.08       -5.12      6.48 o
   7   7   9       26.78        9.89     11.89 o
  -7   8   9        3.83       19.52     12.24 o
  -6   8   9        1.67        5.10      4.81 o
  -5   8   9       13.26       12.78      6.30 o
  -4   8   9       46.96       44.59     16.26 o
  -3   8   9       32.50       26.64     12.28 o
  -2   8   9      138.19      164.65     29.81 o
  -1   8   9      577.46      665.01     58.88 o
   0   8   9       36.69       38.23      8.70 o
   1   8   9        7.06        7.86      3.96 o
   2   8   9        0.15        5.95      2.66 o
   3   8   9        3.19        4.45      3.07 o
   4   8   9       16.64       18.64      6.75 o
   5   8   9       13.49       12.58      9.49 o
   6   8   9       15.41        7.76      8.13 o
  -5   9   9        0.01       -0.04      2.76 o
  -4   9   9        0.59       15.76      8.33 o
  -3   9   9        0.57        1.54      3.73 o
  -2   9   9       21.21        6.44      7.18 o
  -1   9   9        7.85       13.49      8.29 o
   0   9   9        9.71        7.82      6.89 o
   1   9   9       21.65       22.72     12.25 o
   2   9   9       41.01       43.77     10.32 o
   3   9   9        0.30        9.63      3.76 o
   4   9   9        0.49       -0.74      2.04 o
   5   9   9        1.41       -4.31      5.82 o
   6   9   9        7.23       12.87     10.45 o
  -4  10   9        4.66       28.09     15.02 o
  -3  10   9        0.10        0.09      2.73 o
  -2  10   9       23.39       37.90     16.64 o
  -1  10   9       52.45       74.51     22.58 o
   0  10   9        0.31       -0.63      3.09 o
   1  10   9       23.47        7.47      7.06 o
   2  10   9        0.00       10.22      8.15 o
   3  10   9        3.59       -2.42      2.98 o
   4  10   9        6.71        9.41      7.96 o
  -2  11   9        2.13       -2.84      5.32 o
  -1  11   9        8.98       20.20     12.26 o
   0  11   9        1.70       15.98     10.81 o
   1  11   9        5.48       16.72     11.05 o
   2  11   9       34.96       29.04     14.46 o
   4  11   9        2.17       -2.41      4.71 o
  -9   0  10        0.06       -7.24      7.28 o
  -8   0  10        1.17       -1.25      3.51 o
  -7   0  10       31.93       25.72     11.54 o
  -6   0  10        1.77       -1.74      3.89 o
  -5   0  10      192.87      193.28     26.54 o
  -4   0  10        0.44        2.35      2.42 o
  -3   0  10      133.46      125.97     17.68 o
  -2   0  10        0.00        1.24      2.40 o
  -1   0  10      375.80      412.25     29.80 o
   0   0  10       12.53       11.13      5.77 o
   1   0  10      466.46      426.07     32.13 o
   2   0  10     1858.04     1907.21     72.69 o
   3   0  10      266.36      335.43     18.56 o
   4   0  10        0.36        9.02      5.74 o
   5   0  10       72.08       67.38     18.09 o
   6   0  10       16.54        0.03      7.73 o
   7   0  10       17.64       25.36     12.30 o
   8   0  10       21.17       20.19     11.93 o
  -9   1  10        3.81        2.23      6.58 o
  -8   1  10        1.14        2.21      8.20 o
  -7   1  10        7.73       -0.62      2.49 o
  -6   1  10        0.49       -3.02      3.02 o
  -5   1  10      624.23      627.78     33.96 o
  -4   1  10      123.49      139.70     14.42 o
  -3   1  10     1263.67     1232.78     76.96 o
  -2   1  10       19.96       14.34      5.14 o
  -1   1  10     1269.25     1274.92     28.71 o
   0   1  10      261.90      260.87     17.00 o
   1   1  10      537.53      568.39     26.09 o
   2   1  10      625.14      649.72     17.83 o
   3   1  10      671.92      683.64     20.92 o
   4   1  10       26.89       26.87      6.77 o
   5   1  10       11.06       -1.25      4.38 o
   6   1  10       12.72       12.13      5.52 o
   7   1  10        0.08        2.11     15.50 o
   8   1  10        1.45        8.97      6.61 o
   9   1  10        0.32       16.86     12.27 o
  -9   2  10        1.22        5.68      6.46 o
  -8   2  10       90.84      118.72     18.66 o
  -7   2  10        0.10       -0.61      8.04 o
  -6   2  10      609.94      710.16     39.43 o
  -5   2  10       25.65       28.95      7.33 o
  -4   2  10       94.62       84.94     11.61 o
  -3   2  10       87.07       74.32     14.22 o
  -2   2  10     1252.26     1294.49     52.39 o
  -1   2  10     3905.59     3930.40     60.62 o
   0   2  10     1009.50      957.07     23.19 o
   1   2  10     1741.67     1715.15     24.41 o
   2   2  10      205.53      218.99      9.50 o
   3   2  10      679.48      663.81     20.65 o
   4   2  10       15.74       24.91      3.94 o
   5   2  10      205.04      210.75     22.35 o
   6   2  10        1.32        1.18      2.14 o
   7   2  10       17.92        3.91      3.60 o
   8   2  10        1.65        1.41      3.60 o
   9   2  10        0.03       26.04     14.86 o
  -8   3  10        0.05       -4.52      4.52 o
  -7   3  10       74.16       82.15     14.59 o
  -6   3  10      308.15      346.78     28.02 o
  -5   3  10        0.47        0.94      2.04 o
  -4   3  10       22.05       14.83      5.03 o
  -3   3  10        0.16       -4.53      4.53 o
  -2   3  10      502.97      513.58     34.37 o
  -1   3  10        7.25        7.92      3.17 o
   0   3  10      831.45      841.96     18.26 o
   1   3  10      767.57      811.77     17.15 o
   2   3  10       44.64       31.95      4.13 o
   3   3  10      116.90      123.50      9.70 o
   4   3  10        1.32        1.39      1.31 o
   5   3  10      495.01      528.58     34.90 o
   6   3  10        0.09        1.34      4.44 o
   7   3  10       21.31        4.86      8.18 o
   8   3  10        0.90       -3.22      9.78 o
  -8   4  10        1.00        9.70      5.43 o
  -7   4  10       24.35       18.25      7.16 o
  -6   4  10       22.86       18.39      6.32 o
  -5   4  10       11.90       10.95      4.07 o
  -4   4  10       93.04       81.15     17.39 o
  -3   4  10       39.76       52.09     12.64 o
  -2   4  10      156.38      156.83     19.81 o
  -1   4  10      108.64      108.37     10.75 o
   0   4  10     1044.79     1049.04     23.99 o
   1   4  10      148.84      158.46      7.19 o
   2   4  10       75.80       78.95      6.83 o
   3   4  10       37.95       38.71      4.94 o
   4   4  10      257.25      261.10     17.08 o
   5   4  10        5.73       13.43      5.27 o
   6   4  10        4.90        5.28      3.75 o
   7   4  10        4.28       13.61      6.19 o
   8   4  10        5.48       19.51     13.53 o
  -7   5  10       63.79       58.21     12.35 o
  -6   5  10       13.67        8.61      3.72 o
  -5   5  10       23.36       30.64      8.14 o
  -4   5  10        1.00       -0.80      2.14 o
  -3   5  10      310.01      319.34     32.64 o
  -2   5  10       19.86       19.30      7.36 o
  -1   5  10      626.48      633.59     27.11 o
   0   5  10       40.12       49.31      6.10 o
   1   5  10      303.59      328.34     12.32 o
   2   5  10        5.72        7.33      2.08 o
   3   5  10       11.17        9.55      2.38 o
   4   5  10      616.74      631.90     26.42 o
   5   5  10       14.56        3.72      5.82 o
   6   5  10       51.22       45.62     17.81 o
   7   5  10        0.28        3.48      5.90 o
  -7   6  10        6.65        0.89      5.95 o
  -6   6  10       26.60       29.18      8.76 o
  -5   6  10       24.52       34.34     14.21 o
  -4   6  10       16.99       11.73      7.12 o
  -3   6  10      263.98      271.56     31.61 o
  -2   6  10       26.54       27.02      9.32 o
  -1   6  10        0.42        0.24      1.48 o
   0   6  10      251.18      238.32     19.71 o
   1   6  10       12.27       15.42      2.89 o
   2   6  10       49.39       48.08      9.34 o
   3   6  10        7.79        7.34      2.12 o
   4   6  10       11.84       22.70      7.00 o
   5   6  10       99.62       95.33     24.45 o
   6   6  10        0.01        4.24      8.55 o
   7   6  10        4.24        9.08      6.88 o
  -6   7  10        3.53       -0.84      4.39 o
  -5   7  10        3.26       -9.46      9.46 o
  -4   7  10        7.44        7.95      6.19 o
  -3   7  10      203.49      205.65     21.74 o
  -2   7  10      219.29      224.01     21.60 o
  -1   7  10      160.50      160.62     16.10 o
   0   7  10      155.30      139.93     15.93 o
   1   7  10        0.09       -4.63      8.19 o
   2   7  10      108.11      117.94     15.60 o
   3   7  10        0.91        3.26      1.62 o
   4   7  10        1.81       -4.42      4.42 o
   5   7  10       17.74       25.49     13.13 o
   6   7  10        1.93       22.18     14.00 o
  -6   8  10        1.28        3.59      6.22 o
  -5   8  10        9.53        6.04      7.27 o
  -4   8  10        7.35        5.03      6.89 o
  -3   8  10       57.46       72.51     20.28 o
  -2   8  10       48.55       39.57     14.57 o
  -1   8  10      175.13      192.54     32.54 o
   0   8  10       84.59       81.22     12.41 o
   1   8  10        0.26        4.35      4.10 o
   2   8  10       23.08       21.17      7.13 o
   3   8  10        0.15        2.81      4.08 o
   4   8  10        0.94        5.34      5.72 o
   5   8  10        1.91        5.50      6.67 o
   6   8  10        1.44        1.26      4.05 o
  -5   9  10        3.10        6.92      7.84 o
  -4   9  10        0.43       -3.83      5.78 o
  -3   9  10        0.19        6.70      6.88 o
  -2   9  10       15.02       10.03      7.30 o
  -1   9  10      258.42      340.37     45.33 o
   0   9  10       57.51       82.78     21.91 o
   1   9  10        2.07       19.62     10.45 o
   2   9  10       15.73       20.07      6.96 o
   3   9  10        5.13        5.23      5.80 o
   4   9  10       13.88        4.63     15.27 o
   5   9  10        3.59       10.96      9.09 o
   6   9  10       16.75       13.86     10.96 o
  -4  10  10        1.88       -5.26      6.96 o
  -3  10  10        0.27       -5.74      6.89 o
  -2  10  10       11.97       10.30      8.62 o
  -1  10  10       17.11        2.38      4.64 o
   0  10  10        5.20       17.49     10.68 o
   1  10  10        0.13       16.33     10.23 o
   2  10  10       38.49       39.68     16.14 o
   3  10  10       14.17        8.65      7.53 o
   4  10  10        0.19      -14.06     14.06 o
  -2  11  10       39.63       52.12     19.37 o
  -1  11  10       39.14       49.47     19.94 o
   0  11  10       19.46       28.37     14.35 o
   1  11  10        4.92       19.72     11.92 o
   2  11  10        5.68       15.54      9.34 o
  -9   1  11        2.00       -9.58      9.58 o
  -8   1  11        0.93       -1.02     11.06 o
  -7   1  11        0.40       -4.49      4.49 o
  -6   1  11        0.33       -2.29      4.18 o
  -5   1  11        9.77       11.29      4.60 o
  -4   1  11       49.70       44.72      8.53 o
  -3   1  11      175.18      146.16     13.95 o
  -2   1  11      817.09      906.88     44.30 o
  -1   1  11       39.00       37.94      7.53 o
   0   1  11      115.25       99.96     11.12 o
   1   1  11      481.95      479.25     32.22 o
   2   1  11      284.83      316.64     13.09 o
   3   1  11       16.04        7.35      2.27 o
   4   1  11       42.89       36.71      5.65 o
   5   1  11        7.35        3.45      4.68 o
   6   1  11        0.98        2.28      1.80 o
   7   1  11        0.73       10.79      6.01 o
   8   1  11        7.64       12.02     10.12 o
   9   1  11        5.97       13.82     11.35 o
  -9   2  11        0.15       12.21      9.13 o
  -8   2  11       31.68       16.08     15.22 o
  -7   2  11        8.53        4.26      3.53 o
  -6   2  11       45.83       63.19     12.37 o
  -5   2  11      265.60      292.32     23.69 o
  -4   2  11       10.31       14.94      5.02 o
  -3   2  11        0.37        2.47      6.13 o
  -2   2  11      290.07      293.95     25.47 o
  -1   2  11      146.12      148.71     12.33 o
   0   2  11      136.22      138.48      9.28 o
   1   2  11       60.21       66.73      6.23 o
   2   2  11        2.13        5.39      1.55 o
   3   2  11       23.45       20.85      2.49 o
   4   2  11       72.63       74.31      9.97 o
   5   2  11      281.55      250.89     25.01 o
   6   2  11       13.87       10.21      5.62 o
   7   2  11        6.51       13.64      6.21 o
   8   2  11        7.45       22.11      9.79 o
   9   2  11        1.62      -15.18     15.18 o
  -9   3  11        2.88       -9.16      9.16 o
  -8   3  11        0.74       -3.34      3.34 o
  -7   3  11       23.39       16.67      6.91 o
  -6   3  11       20.18       23.67      7.73 o
  -5   3  11        4.47        3.49      2.59 o
  -4   3  11       75.19       78.91     11.27 o
  -3   3  11        1.28       -1.52      2.99 o
  -2   3  11       35.71       52.09     11.15 o
  -1   3  11       85.43       75.55      8.97 o
   0   3  11     1989.96     1980.30     35.38 o
   1   3  11       16.99       15.47      2.92 o
   2   3  11      120.88      130.30      8.44 o
   3   3  11       74.70       87.06     13.14 o
   4   3  11      707.66      689.51     37.47 o
   5   3  11      296.32      328.29     28.11 o
   6   3  11       54.93       43.21     13.23 o
   7   3  11       14.35       22.09      7.85 o
   8   3  11        1.32       -3.15      8.95 o
  -8   4  11        0.31        0.77      3.44 o
  -7   4  11        0.86       -4.61      5.03 o
  -6   4  11        1.41        1.05      4.19 o
  -5   4  11       17.33        6.58      9.55 o
  -4   4  11        0.44       -3.30      3.44 o
  -3   4  11       96.12       96.15     17.57 o
  -2   4  11        0.03       -0.13      1.40 o
  -1   4  11      262.91      302.86     18.60 o
   0   4  11     1612.82     1674.54     31.16 o
   1   4  11      326.48      335.38     11.90 o
   2   4  11      168.71      161.57     12.09 o
   3   4  11       46.86       50.95      6.76 o
   4   4  11       34.45       36.91      8.61 o
   5   4  11       64.61       67.96     13.28 o
   6   4  11       19.54       26.59      8.69 o
   7   4  11        1.81       -2.47      2.98 o
  -7   5  11       48.80       56.63     23.66 o
  -6   5  11        0.53        5.67      5.99 o
  -5   5  11        0.04       -1.57      5.66 o
  -4   5  11       75.01       69.76     16.98 o
  -3   5  11        1.07        7.20      5.00 o
  -2   5  11        2.78        1.09      2.23 o
  -1   5  11        4.09        3.19      2.24 o
   0   5  11       49.34       47.17      6.85 o
   1   5  11        1.17        0.94      1.02 o
   2   5  11       37.42       30.42      5.12 o
   3   5  11      382.17      414.08     20.35 o
   4   5  11        5.46        2.50      6.07 o
   5   5  11       28.29       18.00     14.58 o
   6   5  11        4.33       17.23     11.20 o
   7   5  11        0.46        6.34      7.58 o
  -7   6  11       52.61       67.55     21.65 o
  -6   6  11       81.59       89.43     15.55 o
  -5   6  11        6.61       17.42     10.11 o
  -4   6  11        0.40       -2.79      3.86 o
  -3   6  11       64.30      104.80     20.19 o
  -2   6  11      158.97      165.75     22.90 o
  -1   6  11        1.33        1.18      2.30 o
   0   6  11       23.29       20.01      5.76 o
   1   6  11       29.33       30.65      7.54 o
   2   6  11       64.42       74.13     11.72 o
   3   6  11        7.18        3.87      2.49 o
   4   6  11        0.67        8.29      4.56 o
   5   6  11       44.12       48.08     18.28 o
   6   6  11        1.49       -0.93      3.62 o
   7   6  11       41.14       62.06     24.40 o
  -6   7  11       19.99       18.25      6.05 o
  -5   7  11        0.18       -7.49      7.49 o
  -4   7  11        7.58       -2.78      5.79 o
  -3   7  11       36.53       27.33      7.98 o
  -2   7  11       80.74       66.11     11.50 o
  -1   7  11       36.95       32.20     11.51 o
   0   7  11        0.29        6.95      3.69 o
   1   7  11       64.89       55.87     10.45 o
   2   7  11        1.77        2.85      3.43 o
   3   7  11       22.63       14.18      5.90 o
   4   7  11       17.33       20.92      6.89 o
   5   7  11        0.00       -4.25      6.04 o
   6   7  11        6.31       15.50     11.11 o
  -6   8  11        0.00       -7.02      7.02 o
  -5   8  11        0.79        1.52     17.79 o
  -4   8  11        2.79        5.44      4.15 o
  -3   8  11       15.10       17.99     10.44 o
  -2   8  11       68.65       76.66     20.00 o
  -1   8  11       20.97       45.05     15.92 o
   0   8  11        2.53        6.42      2.92 o
   1   8  11        7.18        3.24      9.13 o
   2   8  11        8.04        7.60      4.29 o
   3   8  11       10.16       10.67      5.38 o
   4   8  11        7.71        5.88      4.09 o
   5   8  11        0.17       -0.27      2.84 o
   6   8  11        1.42       16.17     11.62 o
  -5   9  11        2.59      -10.81     10.81 o
  -4   9  11        1.17        7.44      7.49 o
  -3   9  11        0.02        6.12      6.68 o
  -2   9  11       24.36       40.58     14.79 o
  -1   9  11        0.48       20.88     12.93 o
   0   9  11       17.10       21.21     10.55 o
   1   9  11        4.48       -2.63      4.13 o
   2   9  11        9.54       17.59      6.45 o
   3   9  11        9.39       15.99      6.88 o
   4   9  11        2.66       -5.14      6.32 o
   5   9  11        8.86        6.42      7.53 o
  -4  10  11        2.09       -0.92      3.85 o
  -3  10  11        0.97       -1.80      4.42 o
  -2  10  11        0.91       26.93     13.83 o
  -1  10  11       50.07       73.13     22.93 o
   0  10  11        1.29        2.78      4.74 o
   1  10  11        0.03        9.76      5.54 o
   2  10  11        0.18       10.03     10.36 o
   3  10  11        0.05        3.89      5.41 o
  -1  11  11        6.50       -0.23      3.07 o
   0  11  11        0.96       -7.78      7.78 o
   1  11  11        1.64       -1.40      5.22 o
   2  11  11        2.84       -9.60      9.60 o
   3  11  11        0.50       -4.47      6.03 o
  -8   0  12        5.87        5.18      4.52 o
  -7   0  12       20.96       18.71      8.64 o
  -6   0  12        7.74       43.09     14.50 o
  -5   0  12       12.50       17.59      7.72 o
  -4   0  12      180.84      201.06     25.68 o
  -3   0  12      810.11      824.35     47.77 o
  -2   0  12     2311.84     2326.71     72.81 o
  -1   0  12       14.46       15.80      6.92 o
   0   0  12     1388.87     1243.34     57.46 o
   1   0  12      231.18      199.44     24.17 o
   2   0  12      758.11      721.18     48.19 o
   3   0  12      621.07      681.96     46.19 o
   4   0  12      175.03      155.13     26.40 o
   5   0  12      264.52      250.52     35.56 o
   6   0  12        0.21       12.98      8.90 o
   7   0  12        8.38       14.85      8.24 o
   8   0  12        0.24        8.65      8.55 o
  -9   1  12        5.61        5.07      6.13 o
  -8   1  12        0.02       -1.92      9.42 o
  -7   1  12        0.96        0.14      8.24 o
  -6   1  12        1.03       -1.74      6.56 o
  -5   1  12        1.37        4.77      3.42 o
  -4   1  12        2.87       15.46      5.28 o
  -3   1  12      983.60      977.72     36.72 o
  -2   1  12     3415.57     3474.20     88.89 o
  -1   1  12      782.46      705.18     23.10 o
   0   1  12      273.47      276.80     19.17 o
   1   1  12      207.87      188.02     18.16 o
   2   1  12      587.29      628.13     19.69 o
   3   1  12       39.80       42.10      5.57 o
   4   1  12      361.92      361.63     17.73 o
   5   1  12      117.36      135.52     18.59 o
   6   1  12      242.76      191.20     35.19 o
   7   1  12        2.60        4.02      3.73 o
   8   1  12        0.30        0.34      4.79 o
  -9   2  12        3.41       -5.34      6.25 o
  -8   2  12        0.40        1.03      5.84 o
  -7   2  12        1.24        2.15      3.42 o
  -6   2  12        0.00        0.98      8.18 o
  -5   2  12       85.63       80.14     12.67 o
  -4   2  12        0.03        0.63      1.54 o
  -3   2  12      561.32      546.75     39.82 o
  -2   2  12      203.12      189.69     20.92 o
  -1   2  12      850.75      832.01     30.23 o
   0   2  12      343.91      311.82     14.50 o
   1   2  12      432.99      439.33     15.89 o
   2   2  12      690.99      736.77     18.65 o
   3   2  12      276.18      290.42      9.46 o
   4   2  12       15.02       11.10      7.50 o
   5   2  12      491.66      524.16     36.66 o
   6   2  12       60.35       69.14     23.19 o
   7   2  12       20.59       17.45      8.07 o
   8   2  12        4.00        9.11      5.16 o
   9   2  12        0.48       -7.72      8.82 o
  -9   3  12        0.14       -2.55      4.71 o
  -8   3  12        0.09       -3.37      3.47 o
  -7   3  12       17.16        7.90     11.80 o
  -6   3  12        9.24       19.60      9.87 o
  -5   3  12       15.42       14.21      4.93 o
  -4   3  12       17.99       18.87      5.97 o
  -3   3  12       21.41       21.66      8.29 o
  -2   3  12      106.94       98.43     12.75 o
  -1   3  12       11.22       12.01      3.55 o
   0   3  12      301.87      368.35     15.94 o
   1   3  12      509.70      499.75     16.58 o
   2   3  12        3.65        0.64      1.12 o
   3   3  12      103.87      109.54      7.73 o
   4   3  12      811.41      794.05     41.29 o
   5   3  12        0.25       -2.98      2.98 o
   6   3  12        4.07        1.05      3.36 o
   7   3  12        4.14       13.05      6.63 o
   8   3  12       25.45       57.05     15.45 o
  -8   4  12        0.92       20.62      8.52 o
  -7   4  12        0.33       -2.26      7.67 o
  -6   4  12        5.27       12.61      5.22 o
  -5   4  12        1.71        2.72      2.55 o
  -4   4  12        5.96       17.03      8.37 o
  -3   4  12        6.52        2.71      3.43 o
  -2   4  12       65.63       82.57     15.67 o
  -1   4  12      113.21      107.17     11.33 o
   0   4  12      185.22      209.20     14.39 o
   1   4  12       39.03       37.04      4.05 o
   2   4  12      269.58      249.84     15.20 o
   3   4  12      158.33      153.51     12.12 o
   4   4  12       33.24       23.75      6.74 o
   5   4  12        0.68       -3.25      3.51 o
   6   4  12        1.85        9.79      5.43 o
   7   4  12        0.53        4.39      5.74 o
  -8   5  12        5.89        4.67      5.61 o
  -7   5  12        0.00        4.65      4.39 o
  -6   5  12        8.73        8.84      4.55 o
  -5   5  12       19.31       29.31      8.27 o
  -4   5  12       21.37       32.79     11.71 o
  -3   5  12       16.36       14.40      7.64 o
  -2   5  12        2.78        0.65      4.25 o
  -1   5  12        3.44        3.22      2.70 o
   0   5  12      518.30      546.01     21.40 o
   1   5  12      372.26      378.48     30.90 o
   2   5  12       96.25       95.31      9.64 o
   3   5  12        7.19        3.96      2.74 o
   4   5  12      291.86      268.38     23.17 o
   5   5  12       15.05       19.94      7.01 o
   6   5  12        2.32       24.81     13.49 o
   7   5  12        9.71       25.42     15.31 o
  -7   6  12       12.10        6.43      2.84 o
  -6   6  12        0.44       -4.40      4.40 o
  -5   6  12       28.58       31.85     13.94 o
  -4   6  12        2.53       10.33      8.42 o
  -3   6  12        4.71        8.54      6.68 o
  -2   6  12       14.86       18.38      5.28 o
  -1   6  12      177.19      187.86     13.89 o
   0   6  12       69.43      144.09     11.76 o
   1   6  12        1.22       -1.59      2.34 o
   2   6  12        0.01       -0.83      1.44 o
   3   6  12       32.06       33.24      5.83 o
   4   6  12        5.51        6.10      4.41 o
   5   6  12       56.77       51.67     19.74 o
   6   6  12        8.56       18.75     12.35 o
   7   6  12       19.26       26.19     15.29 o
  -6   7  12        0.02       -1.97      2.64 o
  -5   7  12       33.44       38.52     15.33 o
  -4   7  12        0.07       14.69      9.99 o
  -3   7  12      155.97      148.07     24.78 o
  -2   7  12       85.52       95.42     14.11 o
  -1   7  12      165.56      177.17     17.91 o
   0   7  12       98.11       80.04     12.48 o
   1   7  12        7.09        1.30      3.57 o
   2   7  12       36.43       40.66      9.28 o
   3   7  12      205.59      212.00     22.25 o
   4   7  12       88.85       73.40     20.63 o
   5   7  12        0.31        2.63      4.80 o
   6   7  12        8.93       -0.80      3.31 o
  -6   8  12        0.02       -4.08      4.80 o
  -5   8  12        0.69       -4.14      9.67 o
  -4   8  12        1.22       -0.27      1.77 o
  -3   8  12        1.11        1.06      2.64 o
  -2   8  12        4.68       17.67     10.07 o
  -1   8  12        1.63        4.39      5.19 o
   0   8  12      113.02      113.76     15.50 o
   1   8  12        8.41        5.63      2.91 o
   2   8  12       83.09       74.30     13.58 o
   3   8  12       42.63       47.07     24.31 o
   4   8  12        0.04        9.60      9.74 o
   5   8  12        0.10       -8.51      8.51 o
   6   8  12        2.23        6.07      7.45 o
  -5   9  12        3.61       19.77     12.48 o
  -4   9  12        0.05       -2.12      4.46 o
  -3   9  12       31.22       43.24     17.81 o
  -2   9  12        0.01       11.67      8.96 o
  -1   9  12        0.04        7.78      7.23 o
   0   9  12        0.35       -7.85      7.85 o
   1   9  12        1.50        7.48      6.69 o
   2   9  12        1.76       -1.79      5.33 o
   3   9  12        3.57        1.45      2.92 o
   4   9  12        0.86        8.11      8.41 o
   5   9  12        5.12      -10.58     10.58 o
  -3  10  12        0.24        1.68      4.13 o
  -2  10  12        6.08        1.69      4.24 o
  -1  10  12        4.12       -8.12      8.12 o
   0  10  12        1.77        5.39      5.24 o
   1  10  12        9.70       13.47      8.29 o
   2  10  12        6.46       -4.85      5.87 o
   3  10  12        1.38      -10.27     10.27 o
  -1  11  12       13.88        1.28      3.66 o
   0  11  12        0.25       -3.40      5.50 o
   1  11  12       27.82       27.58     14.29 o
   2  11  12        0.00       -3.10      4.90 o
   3  11  12        0.25       11.78      9.41 o
  -8   1  13        5.42       -3.33      4.24 o
  -7   1  13       22.87       37.52     10.00 o
  -6   1  13       21.57       28.68      8.11 o
  -5   1  13       24.76       20.18      6.23 o
  -4   1  13        4.96        5.00      2.99 o
  -3   1  13      102.67       93.28     11.74 o
  -2   1  13     1254.29     1207.28     53.64 o
  -1   1  13     1682.71     1687.39     37.30 o
   0   1  13        5.90        7.34      4.11 o
   1   1  13       24.38       19.96      5.70 o
   2   1  13       40.17       52.96      9.53 o
   3   1  13      148.56      162.00     11.09 o
   4   1  13       46.37       56.39      7.00 o
   5   1  13      176.12      174.68     21.46 o
   6   1  13       74.80       76.47     15.53 o
   7   1  13        0.02        6.68      9.68 o
   8   1  13        1.45       -0.50      9.89 o
  -8   2  13       20.72       11.75      6.23 o
  -7   2  13       18.37       11.58      7.81 o
  -6   2  13      354.39      350.44     28.93 o
  -5   2  13       44.49       35.00     14.53 o
  -4   2  13       78.77       78.52     11.90 o
  -3   2  13      239.76      259.57     27.79 o
  -2   2  13      682.02      666.03     40.27 o
  -1   2  13     2423.86     2403.43     53.03 o
   0   2  13       82.59       89.05      8.06 o
   1   2  13      177.47      186.17     10.90 o
   2   2  13       35.78       36.51      5.34 o
   3   2  13      607.17      628.78     12.68 o
   4   2  13        5.48        1.73      3.17 o
   5   2  13      617.65      621.69     40.30 o
   6   2  13        1.23       13.09      6.54 o
   7   2  13        6.85       11.90      6.55 o
   8   2  13        1.49       -0.24     11.73 o
  -8   3  13        4.09       -0.76      5.86 o
  -7   3  13       49.24       38.27     10.26 o
  -6   3  13       42.66       49.32     10.83 o
  -5   3  13      132.25      144.23     17.58 o
  -4   3  13       87.72       73.23     11.72 o
  -3   3  13      204.45      220.99     26.31 o
  -2   3  13      187.34      180.92     15.83 o
  -1   3  13      279.13      259.22     17.57 o
   0   3  13      316.38      314.48     15.24 o
   1   3  13      922.79      952.00     24.04 o
   2   3  13      176.43      172.97      6.98 o
   3   3  13       67.79       70.52      6.15 o
   4   3  13      140.22      147.69     18.28 o
   5   3  13       26.43       27.44      8.43 o
   6   3  13       36.32       41.79     10.90 o
   7   3  13        0.16        2.95      3.50 o
   8   3  13        5.72       17.79     12.69 o
  -8   4  13        1.76       -5.81      6.16 o
  -7   4  13        1.12       -8.17      8.17 o
  -6   4  13        5.87        9.18      5.59 o
  -5   4  13        3.18        0.22      1.79 o
  -4   4  13        9.69        5.77      3.86 o
  -3   4  13        2.67        5.61      5.51 o
  -2   4  13       36.86       32.19      6.76 o
  -1   4  13       72.09       73.01      9.59 o
   0   4  13      467.53      505.88     23.50 o
   1   4  13      134.23      132.34      8.07 o
   2   4  13      120.25      120.51     10.92 o
   3   4  13      551.88      543.18     23.45 o
   4   4  13      143.85      139.09     17.44 o
   5   4  13       20.54       16.17      5.63 o
   6   4  13        5.30        0.73      4.21 o
   7   4  13        3.64       19.78     12.92 o
  -8   5  13        1.60        0.04      7.22 o
  -7   5  13        2.29        7.98      5.43 o
  -6   5  13        0.56       -0.76      6.89 o
  -5   5  13        3.90        4.89      4.02 o
  -4   5  13       35.08       39.29     12.76 o
  -3   5  13       15.08       13.77      6.93 o
  -2   5  13       28.11       26.25      6.21 o
  -1   5  13        0.45        7.03      3.91 o
   0   5  13       34.26       16.81      5.89 o
   1   5  13       44.74       36.47      4.30 o
   2   5  13       30.74       25.81      5.05 o
   3   5  13       90.08      106.97     10.87 o
   4   5  13      104.19      126.82     32.46 o
   5   5  13       19.65        8.14     10.89 o
   6   5  13        7.24        1.54      4.05 o
   7   5  13        6.05        3.23      5.79 o
  -7   6  13      105.36      163.13     29.99 o
  -6   6  13        4.97       10.84      5.58 o
  -5   6  13        1.50        2.57      7.38 o
  -4   6  13       37.90       31.40     11.91 o
  -3   6  13      163.54      162.51     25.11 o
  -2   6  13        0.00        6.63      3.23 o
  -1   6  13      306.66      274.56     19.89 o
   0   6  13     1160.30     1147.83     42.95 o
   1   6  13        3.52        4.90      3.56 o
   2   6  13        8.86        1.41      3.37 o
   3   6  13      161.14      159.44     13.36 o
   4   6  13      425.57      470.67     53.93 o
   5   6  13        2.90       -3.51      6.64 o
   6   6  13        0.94      -13.69     13.69 o
   7   6  13        7.49       -2.36      4.96 o
  -6   7  13       32.95       35.69     10.15 o
  -5   7  13        3.27       11.76      8.14 o
  -4   7  13      138.76      133.92     25.77 o
  -3   7  13       12.39       26.61     10.98 o
  -2   7  13        1.77        1.89      1.68 o
  -1   7  13      174.54      165.93     13.84 o
   0   7  13        0.45        0.75      4.52 o
   1   7  13       72.87       72.16     12.35 o
   2   7  13       12.06        6.98      3.60 o
   3   7  13       14.57       11.82      5.07 o
   4   7  13       74.32      104.20     25.87 o
   5   7  13       22.85       15.34     13.69 o
   6   7  13        0.10       19.65     12.88 o
  -6   8  13        0.02        2.13      5.04 o
  -5   8  13       25.77       14.99     10.68 o
  -4   8  13        1.15       -6.64      6.64 o
  -3   8  13        1.28        4.91      4.19 o
  -2   8  13       10.31       -1.09      3.43 o
  -1   8  13       29.75       19.95     10.45 o
   0   8  13        3.74        1.69      6.64 o
   1   8  13       69.06       57.88     11.59 o
   2   8  13       30.46       28.99      8.37 o
   3   8  13        8.68        5.05     13.37 o
   4   8  13        9.78       11.22      8.56 o
   5   8  13        2.61       -4.54      6.12 o
   6   8  13        1.18        9.21      9.27 o
  -5   9  13        5.83       -3.00      5.20 o
  -4   9  13        0.04        5.22      6.58 o
  -3   9  13        0.97       10.23      8.63 o
  -2   9  13       79.02       77.67     21.95 o
  -1   9  13       23.66       45.94     18.04 o
   0   9  13        7.67       17.67     10.35 o
   1   9  13        0.13       -0.04      2.13 o
   2   9  13        2.51        9.67      5.16 o
   3   9  13       18.05       24.52      8.62 o
   4   9  13        8.67       -8.16      8.16 o
   5   9  13       23.79       33.88     16.21 o
  -3  10  13        0.11        9.30      8.70 o
  -2  10  13      141.46      196.12     38.36 o
  -1  10  13       18.73       11.38      9.05 o
   0  10  13        1.84        2.98      5.05 o
   1  10  13        0.57        4.87      5.89 o
   2  10  13        0.60       14.30      9.70 o
   3  10  13        0.46       20.49     11.52 o
  -1  11  13       28.94        8.99      8.61 o
   0  11  13        2.16       -1.12      3.98 o
   1  11  13        6.72       12.84     10.00 o
   2  11  13        7.58        2.53      4.70 o
   3  11  13        9.52       35.44     16.30 o
  -8   0  14        2.50       -1.93      3.96 o
  -7   0  14        1.27       41.20     15.35 o
  -6   0  14        6.87        8.05      7.32 o
  -5   0  14       13.72       14.63      6.79 o
  -4   0  14      110.68       91.11     18.42 o
  -3   0  14      275.35      314.46     30.65 o
  -2   0  14      737.40      753.63     44.06 o
  -1   0  14      254.49      247.16     27.44 o
   0   0  14      568.57      591.12     42.78 o
   1   0  14      424.55      421.97     37.33 o
   2   0  14       32.78       34.55     11.29 o
   3   0  14      216.43      218.44     29.74 o
   4   0  14       31.65       46.64     14.67 o
   5   0  14       47.20       85.62     21.53 o
   6   0  14        0.68       -9.80      9.80 o
   7   0  14        5.70       23.70     13.16 o
   8   0  14        0.05       -4.74      6.92 o
  -8   1  14        0.06        1.81      2.42 o
  -7   1  14        0.01       -4.25      4.25 o
  -6   1  14       63.01       51.58     11.01 o
  -5   1  14       82.58       49.29     10.00 o
  -4   1  14        4.39       10.04      4.60 o
  -3   1  14      241.88      264.47     19.96 o
  -2   1  14     1637.21     1697.28     65.97 o
  -1   1  14      589.92      596.55     22.94 o
   0   1  14      442.43      415.61     25.41 o
   1   1  14      256.26      283.60     21.71 o
   2   1  14      155.96      192.70     18.85 o
   3   1  14       66.80       57.58     10.47 o
   4   1  14       22.50       15.21      8.68 o
   5   1  14        0.00       -2.13      3.42 o
   6   1  14       48.26       34.56     10.31 o
   7   1  14        1.91       14.41      6.67 o
   8   1  14        5.12       14.18      7.76 o
  -8   2  14        3.12       -0.20      5.99 o
  -7   2  14        0.77       -0.16      1.90 o
  -6   2  14      167.74      176.93     22.85 o
  -5   2  14        2.09        5.88      3.65 o
  -4   2  14      162.20      166.75     17.52 o
  -3   2  14       10.14        8.46      5.61 o
  -2   2  14       29.53       28.47      6.46 o
  -1   2  14      691.58      706.31     29.61 o
   0   2  14       10.56        8.61      2.66 o
   1   2  14      420.57      399.48     16.83 o
   2   2  14       17.93       22.93      4.48 o
   3   2  14       18.39       21.62      2.43 o
   4   2  14        0.83        0.83      2.44 o
   5   2  14        1.48       -1.38      6.55 o
   6   2  14       23.00       22.30      7.88 o
   7   2  14       38.35       40.49     11.85 o
   8   2  14       33.73       42.68     13.27 o
  -8   3  14        0.46       -5.38      5.38 o
  -7   3  14       57.37       67.97     13.90 o
  -6   3  14        1.52       -2.67      2.67 o
  -5   3  14       47.66       47.73     10.17 o
  -4   3  14        0.02        4.04      5.53 o
  -3   3  14        7.13       22.94      8.96 o
  -2   3  14       73.93       70.74     10.27 o
  -1   3  14      100.35      113.19     12.48 o
   0   3  14       88.30       92.97      8.50 o
   1   3  14        3.89        7.02      2.33 o
   2   3  14       47.11       35.62      3.57 o
   3   3  14      418.46      406.61     22.94 o
   4   3  14       98.92      110.66     16.26 o
   5   3  14        1.78       -2.03      9.13 o
   6   3  14       15.39       21.62      8.82 o
   7   3  14        0.54       -4.24      4.24 o
   8   3  14        0.11       -7.77      7.77 o
  -8   4  14        0.04       26.92     12.93 o
  -7   4  14        0.58      -10.16     11.47 o
  -6   4  14        2.03       13.23      5.50 o
  -5   4  14        6.78        9.35      4.47 o
  -4   4  14        7.79       -0.17      3.67 o
  -3   4  14        0.01       -4.36      4.36 o
  -2   4  14       64.65       63.60     10.19 o
  -1   4  14       16.18       10.21      3.52 o
   0   4  14      108.09      125.04     11.96 o
   1   4  14       11.89       13.94      3.11 o
   2   4  14        3.55        2.53      2.13 o
   3   4  14        7.10        2.17      2.55 o
   4   4  14        0.13        1.59      4.49 o
   5   4  14       18.02        3.50     23.00 o
   6   4  14        1.18        0.35      1.92 o
   7   4  14        0.00       -0.05      2.56 o
  -8   5  14        0.98        2.81      4.75 o
  -7   5  14       48.48       50.14     12.40 o
  -6   5  14        0.05       -3.54      3.54 o
  -5   5  14        2.36        3.44      3.31 o
  -4   5  14       82.27       90.12     19.69 o
  -3   5  14        7.10       14.48      7.34 o
  -2   5  14        2.93        7.33      3.71 o
  -1   5  14       36.09       32.36      6.80 o
   0   5  14      292.43      297.84     19.14 o
   1   5  14        0.00       -0.26      1.30 o
   2   5  14       71.87       74.76      9.14 o
   3   5  14      424.16      426.85     22.12 o
   4   5  14       83.96       74.16     12.88 o
   5   5  14        0.08       -5.44      5.44 o
   6   5  14        1.13       18.98     12.33 o
   7   5  14        9.21        3.69      6.31 o
  -7   6  14       23.67       29.40     23.66 o
  -6   6  14       22.21       34.21      9.32 o
  -5   6  14      105.66      113.83     24.63 o
  -4   6  14       43.31       55.48     15.83 o
  -3   6  14       75.57       90.95     18.47 o
  -2   6  14        2.06        2.02      2.71 o
  -1   6  14        2.80        6.17      4.07 o
   0   6  14       50.99       46.46      6.91 o
   1   6  14        2.89       -2.53      2.53 o
   2   6  14       10.49       25.15      5.48 o
   3   6  14       33.07       26.42      5.63 o
   4   6  14        0.46       -6.04      6.47 o
   5   6  14       17.37       16.61     10.98 o
   6   6  14        0.09       -1.57      4.64 o
  -6   7  14       27.09       36.93     10.37 o
  -5   7  14       22.67       30.42     12.56 o
  -4   7  14       29.54       47.45     15.59 o
  -3   7  14        2.73        8.73      6.73 o
  -2   7  14        0.81        1.72      3.31 o
  -1   7  14       49.52       60.06      8.53 o
   0   7  14      137.47      227.86     22.24 o
   1   7  14        0.58        4.66      3.76 o
   2   7  14       82.10       65.34     12.34 o
   3   7  14        4.36       -0.64      1.68 o
   4   7  14       17.88       10.25      8.35 o
   5   7  14        0.66        6.16      6.95 o
   6   7  14       18.67       20.84     13.78 o
  -6   8  14        0.09        0.32      2.34 o
  -5   8  14        1.55       -7.79      7.79 o
  -4   8  14        5.26        0.93      9.80 o
  -3   8  14        0.16       -1.84      2.49 o
  -2   8  14        7.27       10.20      5.07 o
  -1   8  14        0.14       -6.02      6.02 o
   0   8  14       52.01       47.07     10.15 o
   1   8  14       30.37       40.95      9.97 o
   2   8  14        7.08       13.53      6.49 o
   3   8  14       25.91       24.15      8.49 o
   4   8  14        0.02        4.81      2.95 o
   5   8  14        0.18      -11.94     11.94 o
   6   8  14        0.24      -11.37     11.37 o
  -5   9  14       15.29       12.60      9.11 o
  -4   9  14        0.00       18.80     12.25 o
  -3   9  14       26.66       34.97     15.59 o
  -2   9  14        9.98        7.82      8.68 o
  -1   9  14       22.06       17.99     11.07 o
   0   9  14        2.48        6.24      8.62 o
   1   9  14        1.08       -3.05      4.68 o
   2   9  14        0.00        1.82      2.25 o
   3   9  14        0.24       -4.16      7.44 o
   4   9  14        3.80        6.68      5.83 o
   5   9  14        0.08        9.19      9.02 o
  -3  10  14        3.66       10.49      9.26 o
  -2  10  14        6.29       18.37     12.23 o
  -1  10  14        9.88        5.92      6.62 o
   0  10  14        3.68      -10.55     10.55 o
   1  10  14        0.18       10.98      8.59 o
   2  10  14        0.35       -7.78      7.78 o
   3  10  14        1.02       -8.54      8.54 o
   0  11  14        0.26        6.21      7.10 o
   1  11  14        8.39       24.12     13.49 o
   2  11  14        0.10       -2.68      4.90 o
   3  11  14        9.39       21.15     12.47 o
  -8   1  15        0.06        4.90      4.19 o
  -7   1  15        1.27        5.76      4.47 o
  -6   1  15        2.23        4.19     10.44 o
  -5   1  15        4.00        3.09      2.89 o
  -4   1  15       11.16       12.67      5.43 o
  -3   1  15       68.40       58.29      9.43 o
  -2   1  15      221.53      242.29     25.40 o
  -1   1  15        2.18        5.04      2.43 o
   0   1  15      803.92      827.71     37.31 o
   1   1  15      133.75      139.59     33.78 o
   2   1  15      180.48      216.73     20.63 o
   3   1  15      121.01      120.14      6.59 o
   4   1  15       73.02       77.58     13.60 o
   5   1  15        3.51        8.47      5.12 o
   6   1  15       24.83       36.30     10.74 o
   7   1  15        8.60        2.28      6.80 o
   8   1  15        1.38        1.73     10.13 o
  -8   2  15       12.29       16.82      7.05 o
  -7   2  15       13.75       14.57      7.94 o
  -6   2  15       10.46       15.84      6.94 o
  -5   2  15        3.81        3.76      3.74 o
  -4   2  15       22.11       24.19      6.84 o
  -3   2  15      164.75      173.60     23.35 o
  -2   2  15      342.17      350.32     22.95 o
  -1   2  15       16.45       32.17      6.59 o
   0   2  15      190.58      170.49     12.07 o
   1   2  15        2.35        6.63      2.43 o
   2   2  15        1.77        0.04      1.00 o
   3   2  15       93.92       88.11      5.13 o
   4   2  15      109.01      108.57     34.10 o
   5   2  15      254.85      272.62     27.79 o
   6   2  15       34.79       29.50      9.77 o
   7   2  15        0.79        3.49      3.73 o
   8   2  15       87.31      160.95     35.56 o
  -8   3  15        2.33        9.00      7.82 o
  -7   3  15        4.15        0.47      2.98 o
  -6   3  15        0.14       -2.35      8.81 o
  -5   3  15        0.39       -4.60      7.32 o
  -4   3  15       10.75       11.59      7.08 o
  -3   3  15      154.70      188.45     25.25 o
  -2   3  15       64.20       71.48     10.39 o
  -1   3  15      410.11      413.96     23.73 o
   0   3  15       23.98       21.70      4.23 o
   1   3  15       62.89       67.46      7.00 o
   2   3  15        0.85        1.02      1.15 o
   3   3  15      431.93      419.55     19.67 o
   4   3  15      911.41      952.86     48.59 o
   5   3  15       19.85       26.32      8.91 o
   6   3  15       29.46       35.83     10.67 o
   7   3  15       30.20       24.13      9.45 o
   8   3  15       12.56       -8.71      8.71 o
  -8   4  15        0.05        2.51      4.33 o
  -7   4  15        0.18        5.76      5.37 o
  -6   4  15        4.37        5.69      4.25 o
  -5   4  15        4.62        3.65      2.96 o
  -4   4  15        1.40        2.63      3.74 o
  -3   4  15       43.69       46.24     12.59 o
  -2   4  15       55.61       67.58     10.16 o
  -1   4  15      181.41      179.49     15.98 o
   0   4  15        4.60        7.33      2.94 o
   1   4  15      124.12      125.99      9.50 o
   2   4  15        0.59        0.51      2.11 o
   3   4  15      369.06      346.51     19.34 o
   4   4  15      145.89      170.04     20.36 o
   5   4  15        0.13        2.73      4.74 o
   6   4  15        0.58       -5.23      5.23 o
   7   4  15        0.28       26.16     15.15 o
  -8   5  15        0.02        7.67      7.27 o
  -7   5  15        0.15       -1.89      3.07 o
  -6   5  15        0.46       -0.61      3.42 o
  -5   5  15       17.83       13.45      6.29 o
  -4   5  15        4.16        0.59      2.26 o
  -3   5  15        8.00        9.32      7.92 o
  -2   5  15        5.79        7.57      3.54 o
  -1   5  15        0.65        2.28      1.45 o
   0   5  15        0.32        1.95      1.92 o
   1   5  15        3.21        0.87      1.05 o
   2   5  15        0.90        1.42      2.03 o
   3   5  15      205.89      237.44     25.86 o
   4   5  15       85.70       78.79     13.57 o
   5   5  15        5.16        5.33      3.26 o
   6   5  15        6.61       14.93     10.26 o
   7   5  15       10.64       -0.85      4.50 o
  -7   6  15        2.05       -3.63      4.96 o
  -6   6  15        0.77        7.02      6.69 o
  -5   6  15       34.63       33.83     13.66 o
  -4   6  15       10.61        4.84      5.32 o
  -3   6  15       51.07       60.70     15.67 o
  -2   6  15       12.37       16.29      5.86 o
  -1   6  15      315.15      332.25     23.05 o
   0   6  15      161.61      152.90     12.50 o
   1   6  15       41.74       45.23      9.65 o
   2   6  15        1.87       -1.09      1.34 o
   3   6  15      189.06      237.32     21.48 o
   4   6  15      112.05       89.56     23.96 o
   5   6  15        0.12        3.72      5.65 o
   6   6  15        0.85       -9.84      9.84 o
  -7   7  15        0.03       -3.71      5.05 o
  -6   7  15        1.75        1.41      2.35 o
  -5   7  15       33.01       23.82     12.79 o
  -4   7  15       53.66       82.37     20.55 o
  -3   7  15       14.10       20.68      9.47 o
  -2   7  15       16.30       10.84      4.39 o
  -1   7  15      154.41      158.50     13.94 o
   0   7  15        3.37       -0.53      3.29 o
   1   7  15       30.15       34.56      9.22 o
   2   7  15       23.10       19.56      9.56 o
   3   7  15        6.34        3.11      3.82 o
   4   7  15       31.76       18.97     12.67 o
   5   7  15        2.98       -7.86      7.90 o
   6   7  15       26.29       44.87     19.79 o
  -6   8  15        0.47        2.05      4.02 o
  -5   8  15        3.27       -1.52      3.98 o
  -4   8  15        4.77        2.27      3.62 o
  -3   8  15       41.64       52.02     11.75 o
  -2   8  15       25.83       33.65      8.78 o
  -1   8  15        1.03        1.26      4.06 o
   0   8  15        2.92       -0.58      4.82 o
   1   8  15        0.25       -5.09      5.09 o
   2   8  15       13.43       15.36      6.37 o
   3   8  15        5.30        1.82      3.09 o
   4   8  15        5.07       34.22     16.50 o
   5   8  15       14.76       16.77     11.73 o
  -5   9  15        1.59        9.28      7.94 o
  -4   9  15        0.00       -6.21      6.21 o
  -3   9  15        4.72        8.33     11.76 o
  -2   9  15       76.12      102.36     27.11 o
  -1   9  15        0.17       -0.40      3.64 o
   0   9  15       35.18       19.83     11.17 o
   1   9  15        3.90        4.34      5.46 o
   2   9  15        0.52        1.01     11.27 o
   3   9  15        2.71        8.59      5.19 o
   4   9  15        0.00        4.84      6.41 o
   5   9  15        3.42      -10.21     10.21 o
  -2  10  15        4.44       17.43     12.33 o
  -1  10  15        1.23       -5.82      6.79 o
   0  10  15        0.72       18.31     11.29 o
   1  10  15        8.87        8.41      7.88 o
   2  10  15        0.03        9.96      8.28 o
   3  10  15        0.01       -1.08      3.72 o
   0  11  15        2.19      -12.27     12.27 o
   1  11  15        6.14        0.88      3.36 o
   2  11  15        1.46       -2.61      4.79 o
  -8   0  16        0.01       20.28     11.71 o
  -7   0  16        7.71        1.34      3.55 o
  -6   0  16        3.01        1.28      2.75 o
  -5   0  16       56.41       43.48     13.20 o
  -4   0  16        0.46        1.20      2.78 o
  -3   0  16       88.07       76.89     15.86 o
  -2   0  16       25.92       29.65      9.34 o
  -1   0  16       48.20       50.42     13.63 o
   0   0  16      939.15     1000.11     59.59 o
   1   0  16     1533.52     1592.04     77.96 o
   2   0  16       13.29       29.91     11.45 o
   3   0  16       53.06       70.08     18.87 o
   4   0  16       18.17       17.08      9.10 o
   5   0  16       37.68       58.18     18.27 o
   6   0  16        7.39       13.41      8.95 o
   7   0  16        0.39       15.31     11.01 o
   8   0  16        4.24        7.49      8.35 o
  -8   1  16        0.05        1.53      2.83 o
  -7   1  16       11.66       11.83      6.64 o
  -6   1  16      150.96      150.33     19.68 o
  -5   1  16      120.33      117.34     16.13 o
  -4   1  16      133.44      138.08     16.14 o
  -3   1  16       57.26       62.46     10.32 o
  -2   1  16      170.21      171.28     21.96 o
  -1   1  16       29.09       29.67      5.63 o
   0   1  16        0.11        1.10      1.68 o
   1   1  16      582.89      522.66     38.11 o
   2   1  16        0.78        1.88      2.56 o
   3   1  16       14.82        9.56      1.65 o
   4   1  16      274.23      259.58     25.97 o
   5   1  16      206.61      251.05     27.11 o
   6   1  16        0.24        4.70      6.08 o
   7   1  16        5.94       -1.63      4.49 o
   8   1  16        0.40       -2.52      3.64 o
  -8   2  16        0.01        3.34      4.59 o
  -7   2  16      166.85      129.24     19.91 o
  -6   2  16        0.42       -0.02      3.98 o
  -5   2  16       94.04      105.94     15.66 o
  -4   2  16       53.02       69.42     11.89 o
  -3   2  16      286.72      287.51     30.98 o
  -2   2  16      289.94      293.33     21.49 o
  -1   2  16      660.54      625.20     25.13 o
   0   2  16      771.32      759.07     26.45 o
   1   2  16      219.35      238.60     14.11 o
   2   2  16      110.89      111.92     10.26 o
   3   2  16       64.65       54.85      4.93 o
   4   2  16      381.06      398.10     32.47 o
   5   2  16       36.88       23.01     10.55 o
   6   2  16       81.37       78.60     17.27 o
   7   2  16        1.92       -3.75      3.94 o
   8   2  16        0.48       -0.15      3.55 o
  -8   3  16        8.56       14.05      9.70 o
  -7   3  16       14.07       12.22      6.74 o
  -6   3  16        5.12        5.70      6.29 o
  -5   3  16       10.39       19.42      6.38 o
  -4   3  16        9.08       12.97      8.89 o
  -3   3  16        2.67        0.80      2.19 o
  -2   3  16       44.73       29.58      6.92 o
  -1   3  16      921.38      941.99     37.01 o
   0   3  16      326.39      327.76     17.68 o
   1   3  16        9.34       10.69      3.59 o
   2   3  16      111.62      117.30      7.39 o
   3   3  16       23.80       23.37      4.54 o
   4   3  16      253.71      292.49     27.55 o
   5   3  16        3.17       -0.40      2.12 o
   6   3  16        0.24        7.53      8.89 o
   7   3  16        0.65       -1.64      3.03 o
  -8   4  16        2.91        9.75      8.31 o
  -7   4  16        0.04        5.98      5.03 o
  -6   4  16        1.06        6.57      3.84 o
  -5   4  16       19.33       26.23      8.12 o
  -4   4  16        1.16       14.01      8.12 o
  -3   4  16        1.58       -2.56      5.20 o
  -2   4  16        5.27       12.53      5.30 o
  -1   4  16       45.89       53.59      8.93 o
   0   4  16       97.74      131.07     18.08 o
   1   4  16        0.03       -1.34      1.34 o
   2   4  16      150.97      152.13      8.72 o
   3   4  16       16.94       10.07      5.26 o
   4   4  16       67.80       62.14     12.74 o
   5   4  16       39.37       48.08     11.64 o
   6   4  16        0.06       -0.08      2.08 o
   7   4  16        0.01       12.29     10.79 o
  -7   5  16        5.41        4.15      4.74 o
  -6   5  16        4.43       10.10      5.45 o
  -5   5  16       15.81       16.07      6.65 o
  -4   5  16        1.73        4.65      4.67 o
  -3   5  16        2.98       -0.63      2.09 o
  -2   5  16       97.99      112.33     13.85 o
  -1   5  16       97.16       97.04     12.23 o
   0   5  16      436.38      413.19     23.65 o
   1   5  16       15.14       12.99      2.70 o
   2   5  16       30.80       31.13      6.10 o
   3   5  16      380.27      368.37     21.69 o
   4   5  16        1.52       -2.54      2.54 o
   5   5  16       31.81       42.16     11.11 o
   6   5  16       10.31       29.42     16.34 o
  -7   6  16        0.23       11.02      8.50 o
  -6   6  16        1.25        6.69      3.69 o
  -5   6  16        2.11       11.59      8.13 o
  -4   6  16      216.74      259.24     35.18 o
  -3   6  16        2.70       -3.77      7.56 o
  -2   6  16       62.04       72.04     11.33 o
  -1   6  16      312.51      313.91     22.73 o
   0   6  16        0.65        1.14      1.17 o
   1   6  16      140.97      171.45     19.56 o
   2   6  16        9.67        4.40      3.09 o
   3   6  16        6.89       14.95      7.30 o
   4   6  16       64.08      125.01     29.43 o
   5   6  16        0.00       11.15      9.23 o
   6   6  16       20.24       16.50     12.87 o
  -7   7  16        2.58       -0.76      2.92 o
  -6   7  16        3.61        2.57      6.54 o
  -5   7  16        0.68       -4.34      5.33 o
  -4   7  16       56.15       53.08     16.31 o
  -3   7  16       44.12       31.57     12.00 o
  -2   7  16       43.15       52.89     10.02 o
  -1   7  16       34.72       40.67      7.12 o
   0   7  16       14.67       17.74      6.19 o
   1   7  16        0.01        2.08      2.74 o
   2   7  16       13.73        6.70      3.61 o
   3   7  16        2.89        6.24      4.63 o
   4   7  16       36.24       33.99     16.20 o
   5   7  16        1.08        4.46      6.29 o
   6   7  16        9.85      -11.55     11.55 o
  -6   8  16        0.22       -4.17      5.62 o
  -5   8  16        0.16       -7.99      7.99 o
  -4   8  16        6.78        7.19      5.64 o
  -3   8  16        1.41       -4.33      4.33 o
  -2   8  16        4.25        0.14      1.29 o
  -1   8  16       23.04       25.13     11.86 o
   0   8  16        0.38       31.49      8.68 o
   1   8  16       23.70       15.47      6.57 o
   2   8  16        0.19       -0.36      7.65 o
   3   8  16        0.01        4.43      6.43 o
   4   8  16        0.02        7.74      5.10 o
   5   8  16        2.77      -10.96     10.96 o
  -5   9  16        5.00       12.69      7.62 o
  -4   9  16        0.48        6.94      4.97 o
  -3   9  16        1.59       -3.41      5.69 o
  -2   9  16      123.03      153.89     32.63 o
  -1   9  16        2.84        8.61      7.57 o
   0   9  16        1.90       11.50      8.62 o
   1   9  16        9.04       -0.67      3.16 o
   2   9  16        0.00        7.61      5.70 o
   3   9  16        2.64        6.45      4.27 o
   4   9  16        1.73       -4.44      6.41 o
   5   9  16       33.82       61.50     23.52 o
  -2  10  16        0.47       -0.71      3.25 o
  -1  10  16        6.33       -8.25      8.25 o
   0  10  16        0.05        6.13      7.28 o
   1  10  16       17.76       30.81     14.52 o
   2  10  16        8.17        6.51      6.88 o
   1  11  16        3.34       25.74     14.00 o
   2  11  16        7.90       18.68     11.91 o
  -8   1  17        0.54        2.28      4.67 o
  -7   1  17        8.40        6.62      4.74 o
  -6   1  17       79.27       91.94     15.70 o
  -5   1  17        0.20        1.08      2.55 o
  -4   1  17      190.35      198.01     25.93 o
  -3   1  17       21.79       26.56      7.10 o
  -2   1  17        5.90        1.78      3.77 o
  -1   1  17       79.77       76.00     10.83 o
   0   1  17       78.27       73.60     17.03 o
   1   1  17        3.68        9.34      4.98 o
   2   1  17        7.39        9.50     15.91 o
   3   1  17        7.00        3.04      1.36 o
   4   1  17        9.32        2.99      9.20 o
   5   1  17        2.29        0.87      6.93 o
   6   1  17        6.28        1.56      3.12 o
   7   1  17        0.40       -2.03      4.12 o
   8   1  17        0.53       11.69     11.20 o
  -8   2  17        0.38       -7.78      7.78 o
  -7   2  17       14.22       22.62      8.71 o
  -6   2  17      106.16      139.67     19.44 o
  -5   2  17        0.19       -0.99      6.24 o
  -4   2  17       27.57       32.46     10.55 o
  -3   2  17      189.32      195.06     26.30 o
  -2   2  17      170.95      177.38     17.31 o
  -1   2  17       14.95       17.02      4.52 o
   0   2  17        1.01       -1.09      2.48 o
   1   2  17        2.53        2.08      1.91 o
   2   2  17        4.22        2.89      3.27 o
   3   2  17       14.33        8.97      2.86 o
   4   2  17       12.18       11.40      5.78 o
   5   2  17       12.02        2.05      9.14 o
   6   2  17       15.37        4.65     11.13 o
   7   2  17       14.93        6.28      6.42 o
   8   2  17        3.31        5.37      7.27 o
  -8   3  17       10.55       33.85     15.16 o
  -7   3  17        0.81       -0.54      3.76 o
  -6   3  17        4.56        6.63      2.42 o
  -5   3  17       37.67       36.02      9.21 o
  -4   3  17        0.26       -1.91      3.09 o
  -3   3  17        7.37        2.61      3.63 o
  -2   3  17        1.00       -0.44      4.48 o
  -1   3  17      996.88     1038.29     40.00 o
   0   3  17       11.54        7.03      3.20 o
   1   3  17       32.49       33.46      5.42 o
   2   3  17        3.26        3.41      1.54 o
   3   3  17      749.36      767.21     27.88 o
   4   3  17      198.63      192.41     22.95 o
   5   3  17        0.00       -5.21      5.21 o
   6   3  17       28.94       40.82     12.04 o
   7   3  17        1.96       -0.46      9.69 o
  -7   4  17        0.09       -0.78      5.15 o
  -6   4  17        2.08       -3.03      3.03 o
  -5   4  17        3.79        4.49      3.00 o
  -4   4  17        3.04        3.22      2.56 o
  -3   4  17        9.39       11.90      5.83 o
  -2   4  17      141.64      150.80     16.13 o
  -1   4  17       17.55       28.03     10.61 o
   0   4  17       23.27       12.49      3.96 o
   1   4  17      173.15      192.01     12.72 o
   2   4  17      116.15      128.68     12.55 o
   3   4  17      131.20      145.84     13.02 o
   4   4  17      177.92      217.40     24.07 o
   5   4  17        8.21       10.24      5.40 o
   6   4  17        1.99        5.20      4.41 o
   7   4  17        0.53      -13.40     13.40 o
  -7   5  17        8.38       13.24      9.62 o
  -6   5  17        0.31       -4.54      6.76 o
  -5   5  17        8.28       19.55      6.97 o
  -4   5  17       12.66        8.58      6.10 o
  -3   5  17        3.20        9.79      6.45 o
  -2   5  17       68.40       79.35     12.01 o
  -1   5  17        2.55        6.01      4.12 o
   0   5  17       85.13       73.23     10.23 o
   1   5  17       52.15       47.22      5.52 o
   2   5  17       46.20       63.65      8.99 o
   3   5  17        2.45        0.73      1.45 o
   4   5  17       16.06       14.49      6.05 o
   5   5  17        9.64       32.35     14.99 o
   6   5  17        5.49        8.96      9.04 o
  -7   6  17       19.20       19.06     10.43 o
  -6   6  17        0.89        2.68      3.93 o
  -5   6  17        0.38        5.62      5.88 o
  -4   6  17       12.06        9.40      8.14 o
  -3   6  17        9.69        2.29      2.16 o
  -2   6  17        3.03        0.74      2.39 o
  -1   6  17       74.03       83.85     12.07 o
   0   6  17       22.34       22.06      4.80 o
   1   6  17        2.56        2.61      2.93 o
   2   6  17       37.86       40.94      7.25 o
   3   6  17       15.21       14.44      5.56 o
   4   6  17       24.15       24.08     12.95 o
   5   6  17        0.02       -9.25      9.25 o
   6   6  17       59.81      101.53     30.16 o
  -6   7  17        2.22        1.09      3.52 o
  -5   7  17       26.19       43.67     15.77 o
  -4   7  17        0.20       -3.11      4.33 o
  -3   7  17       91.78       92.32     20.28 o
  -2   7  17        4.23        6.40      3.47 o
  -1   7  17       31.86       31.71      6.55 o
   0   7  17       35.42       28.98      8.36 o
   1   7  17        1.28        7.23      5.91 o
   2   7  17       23.83       24.60      8.23 o
   3   7  17       20.38       16.74      6.59 o
   4   7  17       22.03       27.64     14.58 o
   5   7  17        0.91        8.43      8.42 o
  -6   8  17        2.66       -7.45      7.79 o
  -5   8  17        0.03       -6.37      6.45 o
  -4   8  17       12.04       25.44     11.06 o
  -3   8  17        1.98       -0.25      3.59 o
  -2   8  17       40.90       43.51     10.41 o
  -1   8  17        0.05       -5.19      5.88 o
   0   8  17        6.30        4.08      4.87 o
   1   8  17        4.86        0.46      4.55 o
   2   8  17        9.66        6.83      4.93 o
   3   8  17       20.42       29.15      9.14 o
   4   8  17        3.80       -2.03      4.53 o
   5   8  17        4.33        1.80      4.78 o
  -4   9  17        0.95       -2.35      4.09 o
  -3   9  17        5.68        6.77      4.47 o
  -2   9  17       24.35       35.57     16.62 o
  -1   9  17        0.40       10.57      8.48 o
   0   9  17        4.23        4.23      5.49 o
   1   9  17        8.47       -7.17      7.17 o
   2   9  17        4.36        0.22      7.92 o
   3   9  17        0.69       11.01     11.15 o
   4   9  17        5.91       32.04     15.95 o
  -2  10  17       25.26       17.51     11.88 o
  -1  10  17        0.01        1.48      3.77 o
   0  10  17        0.69       -6.01      6.80 o
   1  10  17        0.00      -11.81     11.81 o
   2  10  17        0.31       -0.78      3.31 o
   2  11  17        8.35       14.96     10.83 o
  -7   0  18        2.12       -4.05      5.41 o
  -6   0  18       21.17       51.43     16.78 o
  -5   0  18        4.30        3.02      3.12 o
  -4   0  18        3.07       -0.37      3.08 o
  -3   0  18       35.67      445.83     40.89 o
  -2   0  18        1.19       -1.15      2.07 o
  -1   0  18       41.50       32.17     10.96 o
   0   0  18        0.25        0.02      4.16 o
   1   0  18      563.98      605.10     50.97 o
   2   0  18      156.05      211.71     31.21 o
   3   0  18       19.05       61.91     18.13 o
   4   0  18       50.99       52.89     17.37 o
   5   0  18      120.51      101.84     25.94 o
   6   0  18        2.74        6.43      6.99 o
   7   0  18        0.39        6.25     12.38 o
  -7   1  18        0.25        0.27      2.50 o
  -6   1  18        0.06        2.43      4.29 o
  -5   1  18       13.25       19.67      7.22 o
  -4   1  18      162.07      201.33     23.58 o
  -3   1  18      143.03      131.99     15.40 o
  -2   1  18        5.53        6.09      5.37 o
  -1   1  18       61.54       67.78      8.93 o
   0   1  18        6.69        4.76      3.58 o
   1   1  18       88.95       85.54     13.53 o
   2   1  18       31.60       13.45      4.82 o
   3   1  18      128.26      128.59      9.97 o
   4   1  18       57.14       72.97     14.16 o
   5   1  18      140.54      123.18     19.75 o
   6   1  18        0.50       -1.54      3.96 o
   7   1  18        2.04        3.09      3.22 o
   8   1  18       32.82       36.21     18.94 o
  -7   2  18        6.93       17.82      7.43 o
  -6   2  18        9.18        7.36      4.42 o
  -5   2  18       14.95       19.44      6.89 o
  -4   2  18      135.04      129.35     16.52 o
  -3   2  18       72.12       64.97     14.96 o
  -2   2  18       32.54       32.09      7.54 o
  -1   2  18        0.28        0.30      1.57 o
   0   2  18       83.04       84.68      9.48 o
   1   2  18      124.38      124.25     11.02 o
   2   2  18       51.31       55.96     11.48 o
   3   2  18       21.13       17.22      3.64 o
   4   2  18      271.86      248.34     31.64 o
   5   2  18       40.13       45.52     12.19 o
   6   2  18       10.13        7.22      4.87 o
   7   2  18        3.88       11.47      6.80 o
   8   2  18        3.45       -3.35      6.26 o
  -7   3  18        1.38       -5.43      5.43 o
  -6   3  18        1.13       12.10      5.84 o
  -5   3  18       14.38        8.04      5.85 o
  -4   3  18       30.52       19.03      9.12 o
  -3   3  18       11.56      139.56     23.33 o
  -2   3  18        0.36       -1.72      1.72 o
  -1   3  18        0.60        1.18      3.85 o
   0   3  18       75.03      152.69     12.73 o
   1   3  18        8.88        4.28      1.94 o
   2   3  18       22.82       27.95      4.56 o
   3   3  18      101.66      101.40     10.95 o
   4   3  18       17.43       16.35      6.80 o
   5   3  18        3.18        1.61     10.97 o
   6   3  18       34.95       31.70     10.50 o
   7   3  18        3.14       -0.01      3.78 o
  -7   4  18        2.61        8.41      4.64 o
  -6   4  18        0.47        0.97      2.31 o
  -5   4  18        6.36        3.11      3.08 o
  -4   4  18        5.27       13.91      7.69 o
  -3   4  18        2.74        2.81      3.49 o
  -2   4  18       11.25       10.42      3.89 o
  -1   4  18        0.49        0.89      2.41 o
   0   4  18        5.44        4.20      1.12 o
   1   4  18      124.80      137.93     11.08 o
   2   4  18       30.51       28.98      6.36 o
   3   4  18      160.46      161.94     13.94 o
   4   4  18       10.24        5.47      4.02 o
   5   4  18        0.16        0.18      3.07 o
   6   4  18        0.30       -0.29      2.32 o
  -7   5  18        3.67       25.63     12.96 o
  -6   5  18        0.18        0.65      4.12 o
  -5   5  18        0.26        0.39      2.96 o
  -4   5  18       18.54       20.61      8.92 o
  -3   5  18        5.58        7.04      4.90 o
  -2   5  18        8.85        6.88      3.57 o
  -1   5  18      227.85      231.99     20.08 o
   0   5  18       21.23       23.94      5.97 o
   1   5  18       11.31        8.72      2.35 o
   2   5  18       14.80       13.97      3.64 o
   3   5  18       47.75       39.23      7.12 o
   4   5  18        4.48        5.25      4.78 o
   5   5  18        1.74       -9.07      9.07 o
   6   5  18        0.70       -1.24      4.22 o
  -7   6  18        3.17       -2.46      4.56 o
  -6   6  18       18.56        9.08      4.51 o
  -5   6  18        1.21        6.17      6.20 o
  -4   6  18       21.54       26.34     11.36 o
  -3   6  18        1.39       -4.23      4.46 o
  -2   6  18       36.03       32.68      7.82 o
  -1   6  18       34.74       37.36      8.26 o
   0   6  18       13.29       38.04      6.61 o
   1   6  18        9.58        0.59      1.38 o
   2   6  18       22.10       21.08      6.05 o
   3   6  18       36.89       35.22      9.29 o
   4   6  18        3.17        7.40      9.55 o
   5   6  18        5.15       10.92      9.62 o
   6   6  18        9.07       39.30     18.98 o
  -6   7  18        0.84       -3.94      5.13 o
  -5   7  18        3.74        2.92      5.39 o
  -4   7  18       29.30       13.89      8.79 o
  -3   7  18       30.41       19.49      9.88 o
  -2   7  18        0.61        3.35      4.23 o
  -1   7  18       27.30       30.19      6.58 o
   0   7  18       32.80       35.21      9.63 o
   1   7  18        1.63        4.03      4.18 o
   2   7  18        1.62        8.37      4.42 o
   3   7  18       22.98        6.70      7.02 o
   4   7  18        0.15       -2.67      4.80 o
   5   7  18        8.10       11.36      7.60 o
  -5   8  18        0.10        5.75      7.21 o
  -4   8  18        0.81       -2.47      4.15 o
  -3   8  18        0.37       -1.62      7.17 o
  -2   8  18        4.56       12.33      5.49 o
  -1   8  18       26.46       21.66     11.49 o
   0   8  18        2.62       10.53      5.97 o
   1   8  18       25.87       36.03     12.90 o
   2   8  18        4.54       -2.33      7.07 o
   3   8  18        5.24       26.87     13.67 o
   4   8  18        0.80       24.70     14.04 o
   5   8  18        0.24       15.43     11.80 o
  -4   9  18        1.15       -9.12      9.12 o
  -3   9  18        0.06       -4.26      4.26 o
  -2   9  18        0.00        1.98      4.19 o
  -1   9  18        1.43       -7.64      7.64 o
   0   9  18        7.86       32.31     14.29 o
   1   9  18        0.01       -3.63      5.13 o
   2   9  18       12.54       19.66      9.44 o
   3   9  18        0.32      -10.49     10.49 o
   4   9  18        5.21        2.23      4.27 o
  -1  10  18        0.02       -2.23      5.35 o
   0  10  18        6.79        5.80      6.70 o
   1  10  18        6.36        4.12      5.82 o
   2  10  18        1.01       -6.12      6.63 o
  -7   1  19       40.48       36.97     10.82 o
  -6   1  19        2.36        4.39      3.81 o
  -5   1  19        1.89        1.67      3.09 o
  -4   1  19       19.10       17.15      6.23 o
  -3   1  19      460.27      509.43     39.82 o
  -2   1  19        0.83       -0.05      2.26 o
  -1   1  19       21.68       17.88      6.16 o
   0   1  19       67.02       89.09     14.02 o
   1   1  19       15.19       19.18      6.76 o
   2   1  19        3.41        1.72      2.77 o
   3   1  19        9.18       15.16      7.21 o
   4   1  19      460.06      536.67     57.06 o
   5   1  19        2.94        4.10      3.63 o
   6   1  19        2.97        5.96      4.95 o
   7   1  19        7.55        5.65      6.01 o
  -7   2  19       32.95       42.24     15.65 o
  -6   2  19        3.47       -0.48      4.32 o
  -5   2  19        6.77        3.62      3.74 o
  -4   2  19       95.49      136.40     17.55 o
  -3   2  19        3.58        7.30      3.18 o
  -2   2  19      293.55      275.01     34.79 o
  -1   2  19        0.03       -0.26      3.18 o
   0   2  19      112.50      112.99     11.18 o
   1   2  19        1.95        1.25      1.16 o
   2   2  19      227.22      244.86     24.19 o
   3   2  19       19.01       30.59      9.29 o
   4   2  19      152.25      153.65     40.19 o
   5   2  19        1.26       -4.17      4.17 o
   6   2  19        7.17        0.72      6.71 o
   7   2  19        2.39       -0.20      4.15 o
   8   2  19        4.45       -4.82      7.10 o
  -7   3  19        1.34       -2.05      6.74 o
  -6   3  19       20.59       22.89      8.45 o
  -5   3  19       12.58       21.11      7.09 o
  -4   3  19       14.05       21.96     10.12 o
  -3   3  19       27.05       47.38     14.52 o
  -2   3  19      351.10      359.51     25.98 o
  -1   3  19      137.73      128.28     14.95 o
   0   3  19      110.34      124.11     11.77 o
   1   3  19        5.55        7.25      2.59 o
   2   3  19      178.23      175.08     12.10 o
   3   3  19      125.31      134.07     18.89 o
   4   3  19       65.85       86.54     15.92 o
   5   3  19       22.15       29.41      9.48 o
   6   3  19        0.04        5.65      5.34 o
   7   3  19       10.16        5.74      6.93 o
  -7   4  19        0.01       -7.62      7.62 o
  -6   4  19        0.41       -3.01      9.43 o
  -5   4  19        6.57       17.69      7.69 o
  -4   4  19        5.22        8.11      5.73 o
  -3   4  19        6.17        6.07      6.43 o
  -2   4  19        0.17        0.43      2.57 o
  -1   4  19      227.33      245.20     20.69 o
   0   4  19      111.34      104.08     10.76 o
   1   4  19      177.20      187.37     13.44 o
   2   4  19      337.99      379.88     22.36 o
   3   4  19       24.47       25.30      8.41 o
   4   4  19        0.01       -5.78      5.78 o
   5   4  19       12.72       17.31      8.50 o
   6   4  19        0.35       12.82      6.04 o
  -7   5  19        2.88       -1.08      3.21 o
  -6   5  19        0.60        0.52      8.73 o
  -5   5  19       29.36       23.90      7.92 o
  -4   5  19        1.02       -4.97      5.19 o
  -3   5  19        1.86       -1.00      1.71 o
  -2   5  19        3.03        1.66      3.66 o
  -1   5  19      428.69      388.32     39.53 o
   0   5  19       62.22       65.53      9.91 o
   1   5  19        2.19       -1.73      4.72 o
   2   5  19       57.43       55.10     12.01 o
   3   5  19       43.19       29.22     14.93 o
   4   5  19        2.12       -1.29      2.89 o
   5   5  19        0.27       -1.82      5.43 o
   6   5  19       16.51       11.47     10.39 o
  -6   6  19        1.53        0.71      5.57 o
  -5   6  19       27.69       31.64     13.80 o
  -4   6  19        2.89       -6.13      6.13 o
  -3   6  19        2.82        5.42      5.89 o
  -2   6  19       58.19       44.33      9.62 o
  -1   6  19      289.14      275.16     24.78 o
   0   6  19        8.09        9.50      3.39 o
   1   6  19       38.43       51.56     11.08 o
   2   6  19       25.53       15.22      5.87 o
   3   6  19      131.55      135.85     30.80 o
   4   6  19        4.92       13.70     10.24 o
   5   6  19        1.99        8.65      8.88 o
  -6   7  19        1.04        1.23      3.44 o
  -5   7  19       23.94       40.39     16.08 o
  -4   7  19       15.27       26.59     12.03 o
  -3   7  19        0.34       -0.29      2.06 o
  -2   7  19       23.76       28.06      7.77 o
  -1   7  19       14.70       19.24      8.97 o
   0   7  19        7.93        8.50      4.54 o
   1   7  19        0.03        5.60      3.82 o
   2   7  19        0.33        0.94      5.21 o
   3   7  19       74.46       82.91     24.56 o
   4   7  19       23.71       36.32     17.07 o
   5   7  19        0.14       26.48     15.18 o
  -5   8  19        1.02        2.34      4.61 o
  -4   8  19        1.47        3.26      4.73 o
  -3   8  19        6.35       27.99      8.51 o
  -2   8  19        0.02        5.42      4.84 o
  -1   8  19        6.68        4.91      2.40 o
   0   8  19       61.03       71.79     14.33 o
   1   8  19        3.19        3.78      7.27 o
   2   8  19        5.43        2.77     11.60 o
   3   8  19       20.09       25.01     15.28 o
   4   8  19       44.61       46.56     19.42 o
  -4   9  19        3.49       -9.47      9.47 o
  -3   9  19        0.37       -1.80      3.80 o
  -2   9  19       21.70       26.83     14.35 o
  -1   9  19        8.48        5.65      6.92 o
   0   9  19        0.29        4.83      6.05 o
   1   9  19       12.52       19.53     11.06 o
   2   9  19        0.05       -5.79      6.06 o
   3   9  19        1.32        6.20      7.21 o
   4   9  19        0.30       16.66     11.98 o
  -1  10  19        1.98        5.21      6.78 o
   0  10  19        0.00        3.90      5.90 o
   1  10  19        1.38      -10.06     10.06 o
   2  10  19        2.74        8.62      7.79 o
  -7   0  20       53.44       51.84     18.36 o
  -6   0  20       89.49       97.18     24.00 o
  -5   0  20       45.43       44.84     15.02 o
  -4   0  20       55.40       36.03     12.49 o
  -3   0  20        0.86       -2.44      2.44 o
  -2   0  20      483.53      492.17     41.80 o
  -1   0  20       38.74       46.08     13.84 o
   0   0  20        5.07       10.14      8.24 o
   1   0  20        0.28        1.40      2.12 o
   2   0  20        8.69        5.31      8.93 o
   3   0  20       16.61        5.61      5.61 o
   4   0  20       45.07       77.04     22.18 o
   5   0  20      169.74      139.29     31.71 o
   6   0  20        0.91       -8.33      8.33 o
   7   0  20        0.62       15.76     11.80 o
  -7   1  20       30.27       46.17     12.34 o
  -6   1  20       51.75       46.28     12.34 o
  -5   1  20       36.37       29.54      8.62 o
  -4   1  20       35.83       33.70      8.84 o
  -3   1  20      327.82      356.77     26.49 o
  -2   1  20       51.39       51.81      9.91 o
  -1   1  20      171.02      176.74     15.90 o
   0   1  20      222.36      229.00     23.06 o
   1   1  20        0.17        2.93      3.55 o
   2   1  20       30.47       42.53     10.34 o
   3   1  20       10.30        4.13      3.86 o
   4   1  20        3.87        6.24      4.67 o
   5   1  20       54.09       38.22     17.43 o
   6   1  20        4.14       -1.48      3.26 o
   7   1  20        4.90       22.87      9.94 o
  -7   2  20       33.97       42.05     11.55 o
  -6   2  20        0.61        2.37      2.73 o
  -5   2  20       40.64       41.32     10.53 o
  -4   2  20       24.29       25.97      7.82 o
  -3   2  20        1.69        6.14      4.90 o
  -2   2  20      295.44      295.71     24.22 o
  -1   2  20        4.24        9.56      3.71 o
   0   2  20       76.14       83.83      9.90 o
   1   2  20       93.08       98.73     10.44 o
   2   2  20        8.93       13.30      6.59 o
   3   2  20       24.02       15.30      8.68 o
   4   2  20       12.87       12.85      7.16 o
   5   2  20        8.91        0.30      2.58 o
   6   2  20       52.54       75.47     17.48 o
   7   2  20        6.91       -0.89     13.13 o
  -7   3  20        0.20        3.39     12.95 o
  -6   3  20       10.98        9.03      5.95 o
  -5   3  20       19.58       28.43      8.67 o
  -4   3  20        0.11        2.25      2.36 o
  -3   3  20       50.87       38.94     12.55 o
  -2   3  20      100.10      105.24     14.63 o
  -1   3  20      181.28      185.03     18.37 o
   0   3  20        7.34       11.28      7.06 o
   1   3  20        4.89        7.98      3.02 o
   2   3  20      262.05      289.15     16.24 o
   3   3  20        0.66       15.29      6.77 o
   4   3  20        3.71        2.19      7.32 o
   5   3  20       12.44        1.96      7.86 o
   6   3  20       12.91       20.41      9.84 o
   7   3  20        7.71        4.14      6.08 o
  -7   4  20        3.62        0.96      3.15 o
  -6   4  20        0.15        3.34      4.57 o
  -5   4  20       21.40       23.95     12.08 o
  -4   4  20       17.37       23.17     11.26 o
  -3   4  20        1.14        7.98      4.27 o
  -2   4  20       80.97       76.52     12.50 o
  -1   4  20      142.49      139.10     15.83 o
   0   4  20       73.33       77.09     10.03 o
   1   4  20       43.47       44.72      6.86 o
   2   4  20        7.07        8.86      4.86 o
   3   4  20       41.39       43.88     10.99 o
   4   4  20        0.40        0.63      8.42 o
   5   4  20        1.79        5.33      4.32 o
   6   4  20       20.26       22.32      8.31 o
  -6   5  20        0.04       -2.26      5.97 o
  -5   5  20        2.90        3.10      4.38 o
  -4   5  20        5.85       14.09      8.01 o
  -3   5  20        1.84       -7.34      7.34 o
  -2   5  20        0.83        1.53      2.30 o
  -1   5  20      194.72      216.06     20.16 o
   0   5  20        8.34        9.09      3.82 o
   1   5  20      102.68      113.62     12.95 o
   2   5  20       97.73       97.23     11.97 o
   3   5  20      109.18      126.54     18.84 o
   4   5  20        1.92        3.01      3.10 o
   5   5  20        1.44       26.25     14.82 o
   6   5  20        0.13        6.23      8.38 o
  -6   6  20       32.26       25.06      9.05 o
  -5   6  20        5.00       11.54      8.56 o
  -4   6  20       11.61       16.32      9.30 o
  -3   6  20        0.09        2.73      4.49 o
  -2   6  20        4.23        2.73      3.93 o
  -1   6  20        2.32        2.76      4.77 o
   0   6  20        8.96       12.32      5.10 o
   1   6  20        1.23       -5.05      5.51 o
   2   6  20        0.16        1.70      4.39 o
   3   6  20        2.61        5.12      6.27 o
   4   6  20       10.37       12.09     13.20 o
   5   6  20        0.01        5.03      7.02 o
  -5   7  20        1.03       -0.70      2.53 o
  -4   7  20        1.21       -0.41      2.37 o
  -3   7  20        2.28       -0.44      2.13 o
  -2   7  20        1.98        1.01      4.11 o
  -1   7  20       68.57       66.75     13.20 o
   0   7  20        4.74        9.13      4.92 o
   1   7  20       23.10       12.86      5.84 o
   2   7  20        1.17       -2.99      3.51 o
   3   7  20       10.20       31.04     15.03 o
   4   7  20       51.92       59.84     23.21 o
   5   7  20        5.10       15.64     12.06 o
  -5   8  20        1.19        2.13      4.44 o
  -4   8  20        4.34        3.24      4.78 o
  -3   8  20        5.57        9.74      7.07 o
  -2   8  20        6.91       10.37      8.44 o
  -1   8  20        0.98       -4.87      5.91 o
   0   8  20        8.60       12.30      5.78 o
   1   8  20       41.34       45.46     11.28 o
   2   8  20        3.91       -5.08      5.08 o
   3   8  20       12.01       18.22     11.71 o
   4   8  20        8.88       35.57     19.35 o
  -4   9  20        8.29        2.07      3.96 o
  -2   9  20       13.00       27.57     14.26 o
  -1   9  20        0.00       15.38     11.21 o
   0   9  20        0.61       16.56     11.00 o
   1   9  20        3.91       12.01      8.90 o
   2   9  20        3.14        5.01      5.64 o
   3   9  20        2.18        4.60      6.43 o
   4   9  20        0.00       17.76     12.61 o
   0  10  20        0.00       -9.91      9.91 o
   1  10  20        1.52       12.54      9.56 o
  -7   1  21        0.77       -2.18      5.85 o
  -6   1  21        2.48        0.44      4.96 o
  -5   1  21        0.28       -5.22      5.22 o
  -4   1  21       25.99       31.61      8.70 o
  -3   1  21       13.61        9.50      6.20 o
  -2   1  21        2.39        2.38      2.74 o
  -1   1  21      172.03      177.48     15.42 o
   0   1  21       48.75       51.07     10.91 o
   1   1  21       13.53       13.43      5.04 o
   2   1  21       22.32       27.40      8.20 o
   3   1  21       69.88       80.26     18.09 o
   4   1  21       10.25       18.33      7.63 o
   5   1  21       37.50       33.68     11.00 o
   6   1  21        3.36       -3.30      9.47 o
   7   1  21       18.67       32.09     11.20 o
  -7   2  21        1.58        1.09      2.28 o
  -6   2  21        7.57       10.44      5.66 o
  -5   2  21        0.05        2.56      4.42 o
  -4   2  21        0.41        0.05      5.08 o
  -3   2  21       55.16       46.84     14.60 o
  -2   2  21       35.99       34.43      8.03 o
  -1   2  21       10.66        6.02      6.43 o
   0   2  21        0.20        1.44      1.50 o
   1   2  21       42.12       47.37      7.48 o
   2   2  21       19.43       17.59      7.21 o
   3   2  21        9.68       18.65      8.28 o
   4   2  21       52.39       53.95     14.21 o
   5   2  21        2.19        8.74      4.08 o
   6   2  21        0.13       -2.72      8.53 o
   7   2  21       51.59       93.32     27.75 o
  -7   3  21        0.48        4.71      7.83 o
  -6   3  21        0.31       -1.26      3.62 o
  -5   3  21        0.67        9.61      5.60 o
  -4   3  21       16.46        4.77      3.92 o
  -3   3  21       34.22       55.21     15.17 o
  -2   3  21       42.41       41.32      9.51 o
  -1   3  21       13.88        6.33      3.15 o
   0   3  21        1.58      105.43     14.84 o
   1   3  21       19.57       19.06      5.43 o
   2   3  21      104.66      124.70     18.43 o
   3   3  21       40.04       44.25     11.20 o
   4   3  21        0.00       -0.52      6.97 o
   5   3  21        5.00       16.55      7.41 o
   6   3  21       11.65        7.64      9.99 o
   7   3  21        0.99       26.08     14.44 o
  -6   4  21        0.59        2.77      9.21 o
  -5   4  21        1.09        1.15      4.26 o
  -4   4  21        7.37        1.02      6.13 o
  -3   4  21        1.62        7.07      5.65 o
  -2   4  21       15.23       20.98      6.65 o
  -1   4  21       26.87       29.82     10.68 o
   0   4  21       30.96       34.35      6.38 o
   1   4  21       78.62       79.57      9.19 o
   2   4  21      502.14      514.28     27.22 o
   3   4  21      190.90      218.97     25.12 o
   4   4  21        6.87        9.87      5.42 o
   5   4  21        2.46       11.51      6.42 o
   6   4  21        1.23        2.56      5.50 o
  -6   5  21       10.70       13.23      6.71 o
  -5   5  21       12.71       17.66      7.77 o
  -4   5  21       17.82       30.97     11.96 o
  -3   5  21        0.77        3.83      5.18 o
  -2   5  21        8.77       12.98      5.24 o
  -1   5  21        0.25        0.45      1.95 o
   0   5  21       24.67       33.87      7.76 o
   1   5  21        0.76        0.71      2.19 o
   2   5  21        0.92       -1.08      2.14 o
   3   5  21       17.38        9.55      5.05 o
   4   5  21        7.30        7.01      5.59 o
   5   5  21        2.71        0.43      3.31 o
  -5   6  21       11.04       15.58      9.60 o
  -4   6  21        4.81       11.11      7.93 o
  -3   6  21        0.19       21.56     11.24 o
  -2   6  21       40.70       34.04      8.95 o
  -1   6  21        5.64        8.27      4.10 o
   0   6  21        1.63       23.70     12.32 o
   1   6  21        0.00        7.54      4.50 o
   2   6  21       32.95       25.69      6.45 o
   3   6  21       11.11       -9.85      9.85 o
   4   6  21        3.14      -11.44     11.44 o
   5   6  21        1.97        7.16      7.63 o
  -5   7  21       13.73       16.59     10.86 o
  -4   7  21        1.11        7.27      6.54 o
  -3   7  21        0.03        4.50      4.80 o
  -2   7  21        0.00        9.26      4.93 o
  -1   7  21        0.55       -4.64      5.13 o
   0   7  21        5.01       25.27      7.95 o
   1   7  21        0.00       -1.99      3.50 o
   2   7  21        0.46        4.83      7.00 o
   3   7  21        9.74       -6.79      7.29 o
   4   7  21        2.30       15.99      9.95 o
  -4   8  21        6.49       11.80      8.32 o
  -3   8  21        0.90       -5.83      5.83 o
  -2   8  21        6.19        4.79      6.20 o
  -1   8  21       14.46       30.34     11.64 o
   0   8  21        0.49        0.42      3.33 o
   1   8  21       12.84       10.30      5.68 o
   2   8  21        4.76        8.75      9.34 o
   3   8  21        1.53       -2.65      5.55 o
   4   8  21        3.65        2.25      4.74 o
  -4   9  21        8.50        7.07      6.90 o
  -2   9  21        0.00       13.16     10.15 o
  -1   9  21        3.29       -5.84      6.92 o
   0   9  21        2.93        5.73      8.65 o
   1   9  21        2.57       -4.77      4.77 o
   3   9  21        0.04       17.22     11.83 o
   0  10  21        2.39      -10.76     10.76 o
   1  10  21        1.74      -10.31     10.31 o
  -6   0  22       55.90       82.82     22.44 o
  -5   0  22        1.07        2.82      6.39 o
  -4   0  22       30.04       31.90     12.60 o
  -3   0  22       67.93       74.29     17.51 o
  -2   0  22       50.35       73.10     16.21 o
  -1   0  22      175.10      181.28     30.21 o
   0   0  22      729.12      704.13     59.90 o
   1   0  22       92.29       60.36     18.89 o
   2   0  22        4.02       -3.53      4.83 o
   3   0  22       72.82      101.70     24.31 o
   4   0  22      373.51      360.28     49.42 o
   5   0  22       35.47       41.95     17.47 o
   6   0  22        9.16        9.27      9.03 o
  -6   1  22        5.78        1.21      7.23 o
  -5   1  22       14.06       10.43      5.97 o
  -4   1  22        8.34        2.83      9.00 o
  -3   1  22        7.89       14.98      5.80 o
  -2   1  22        1.68        9.91      7.49 o
  -1   1  22       28.44       30.87      6.91 o
   0   1  22       70.45       83.55     14.47 o
   1   1  22        0.01        4.04      9.29 o
   2   1  22       17.99       18.74      7.86 o
   3   1  22      154.20      165.35     22.58 o
   4   1  22      195.23      205.68     26.26 o
   5   1  22        3.03        5.47      9.64 o
   6   1  22        7.36       16.67      9.15 o
   7   1  22        0.00       -6.06      7.78 o
  -6   2  22       21.58       37.36     10.93 o
  -5   2  22       17.33       17.30      7.22 o
  -4   2  22       10.95        8.19      7.25 o
  -3   2  22        6.53       13.66      8.45 o
  -2   2  22       32.11       19.86      6.81 o
  -1   2  22       62.49       72.49     10.10 o
   0   2  22       47.09       55.15      8.39 o
   1   2  22        0.11        0.66      2.62 o
   2   2  22        5.64        6.59      4.42 o
   3   2  22       55.36       48.75     12.29 o
   4   2  22       27.22       23.97     13.70 o
   5   2  22       60.39       53.89     14.08 o
   6   2  22        6.65        2.46      9.51 o
   7   2  22        0.08       -4.29      6.71 o
  -6   3  22        8.36        4.88      5.49 o
  -5   3  22        0.45       -0.39      2.91 o
  -4   3  22        0.86       -0.23      3.15 o
  -3   3  22        3.12        2.48      4.40 o
  -2   3  22      231.63      213.86     21.63 o
  -1   3  22       24.56       21.61      6.46 o
   0   3  22       38.31       46.06      9.80 o
   1   3  22       16.73       17.44      4.55 o
   2   3  22        0.57       -0.44      2.45 o
   3   3  22       39.57       40.43     10.76 o
   4   3  22        0.22       -6.42      7.60 o
   5   3  22       21.32       29.69     10.94 o
   6   3  22        0.31       -1.49      4.41 o
   7   3  22        1.35      -10.71     10.71 o
  -6   4  22        0.78       -5.61      5.61 o
  -5   4  22        8.50       19.44      7.66 o
  -4   4  22       10.69        5.68      5.57 o
  -3   4  22        3.01        5.74      5.22 o
  -2   4  22       20.40       21.95      7.98 o
  -1   4  22      275.64      257.22     22.83 o
   0   4  22       58.08       45.00      7.49 o
   1   4  22       68.62       61.05     12.64 o
   2   4  22        2.95        7.28      3.66 o
   3   4  22      156.42      160.19     22.01 o
   4   4  22        8.80        2.03      3.73 o
   5   4  22        1.86       17.49      8.06 o
  -6   5  22        2.25        1.15      6.83 o
  -5   5  22       18.11       18.49     10.77 o
  -4   5  22        0.04       -5.59      5.66 o
  -3   5  22        0.33       -3.92      4.45 o
  -2   5  22       35.89       34.76      9.23 o
  -1   5  22      124.53      129.49     16.16 o
   0   5  22        5.87       14.84      8.12 o
   1   5  22       14.29        6.83      4.99 o
   2   5  22      116.09      102.28     12.77 o
   3   5  22        0.00       -4.23      4.23 o
   4   5  22        9.50       10.61      8.39 o
   5   5  22       23.80       39.04     18.48 o
  -5   6  22       49.51       68.88     20.94 o
  -4   6  22        4.66        4.29      5.32 o
  -3   6  22        6.22       19.47      9.64 o
  -2   6  22       55.00       73.08     19.13 o
  -1   6  22        3.42        1.06      2.81 o
   0   6  22       32.33       54.12     17.94 o
   1   6  22       14.98       22.69      7.30 o
   2   6  22        0.42        5.32      2.67 o
   3   6  22       20.33       52.20     19.76 o
   4   6  22        0.83       26.07     14.81 o
   5   6  22        9.97       -3.61      6.20 o
  -5   7  22        5.57       14.78      9.86 o
  -4   7  22        2.66       16.67     11.64 o
  -3   7  22        0.29       -8.18      8.18 o
  -2   7  22        0.56        8.02      4.78 o
  -1   7  22        1.35       -7.97      7.97 o
   0   7  22       31.47       26.90      9.72 o
   1   7  22        0.06       -0.57      3.91 o
   2   7  22        1.82       16.33     10.77 o
   3   7  22       24.86       24.27     13.78 o
   4   7  22        0.42        1.71      5.26 o
  -4   8  22        0.54       -2.50      4.29 o
  -3   8  22        0.81        6.16      5.89 o
  -2   8  22       14.53       12.55     11.85 o
  -1   8  22        5.05        4.38      5.65 o
   0   8  22        0.03       -0.07      3.30 o
   1   8  22        4.82        1.65     11.29 o
   2   8  22        0.25       -8.84      8.84 o
   3   8  22        0.10       -9.43      9.43 o
   4   8  22       17.58       14.11     11.51 o
  -1   9  22        0.58      -12.02     12.02 o
   0   9  22        8.96       22.45     14.31 o
   1   9  22        1.55        3.97      5.41 o
   3   9  22        1.82       11.34      8.05 o
   1  10  22        1.47      -10.44     10.44 o
  -6   1  23       16.42       26.67      9.89 o
  -5   1  23       23.35       19.56      7.76 o
  -4   1  23        2.96        5.42      7.00 o
  -3   1  23       34.32       25.09     11.19 o
  -2   1  23        5.58        4.74      3.65 o
  -1   1  23       20.39       16.06      4.71 o
   0   1  23        2.41        8.86      4.35 o
   1   1  23       26.46       34.86      9.90 o
   2   1  23        4.18        2.48      4.29 o
   3   1  23        1.36        0.11      5.04 o
   4   1  23       31.14       36.05     11.03 o
   5   1  23        4.49       -6.95      6.95 o
   6   1  23        9.15        8.68      7.14 o
  -6   2  23        0.40       -2.79      3.36 o
  -5   2  23       29.99       26.48      8.42 o
  -4   2  23        9.76        1.49      3.90 o
  -3   2  23       40.09       34.67     12.82 o
  -2   2  23        0.04        7.05      4.18 o
  -1   2  23        7.53        5.86      3.20 o
   0   2  23        6.09       -0.04      2.12 o
   1   2  23        4.49        5.95      2.03 o
   2   2  23        8.33        9.56      4.88 o
   3   2  23        0.31        2.41      3.91 o
   4   2  23       26.61       30.21     10.26 o
   5   2  23       19.72       19.03     12.28 o
   6   2  23        0.06       -3.62     16.98 o
   7   2  23       13.88       33.65     17.16 o
  -6   3  23        7.37        6.78     10.41 o
  -5   3  23       11.69       14.41      6.34 o
  -4   3  23        8.75        4.08      3.57 o
  -3   3  23        0.48       15.43      8.30 o
  -2   3  23      219.93      223.21     22.58 o
  -1   3  23       18.04       11.41      9.30 o
   0   3  23       41.04       45.79      7.82 o
   1   3  23       30.67       35.01      6.71 o
   2   3  23      172.00      176.59     22.90 o
   3   3  23       17.38       12.16     13.01 o
   4   3  23        0.23       -2.71      3.32 o
   5   3  23       26.77       58.79     18.54 o
   6   3  23        0.06        1.96      4.31 o
  -6   4  23        3.43        8.73      5.08 o
  -5   4  23        0.00       11.86      6.27 o
  -4   4  23        0.00       -0.57      4.47 o
  -3   4  23       11.48        6.95      5.73 o
  -2   4  23       11.37        7.60      4.18 o
  -1   4  23        8.09        5.95      3.70 o
   0   4  23       17.52       13.53      7.10 o
   1   4  23        5.81       -0.42      2.71 o
   2   4  23      220.69      237.08     19.71 o
   3   4  23      105.39      112.89     19.02 o
   4   4  23        7.84        4.26     17.74 o
   5   4  23       21.66       29.96     10.85 o
  -5   5  23        8.33        2.18      5.87 o
  -4   5  23        6.75        0.70      2.58 o
  -3   5  23       29.81       24.18     10.36 o
  -2   5  23       37.87       43.34     10.27 o
  -1   5  23      138.26      128.45     16.66 o
   0   5  23        0.11        8.51      8.56 o
   1   5  23        9.53        4.94      2.76 o
   2   5  23       24.09       25.67      7.66 o
   3   5  23        3.55        1.22      4.95 o
   4   5  23        7.67        7.44      7.09 o
   5   5  23        9.28       -2.10      5.38 o
  -5   6  23        0.25       -1.74      3.72 o
  -4   6  23        0.65        8.23      7.01 o
  -3   6  23       10.01       15.32     10.88 o
  -2   6  23       45.84       59.01     12.03 o
  -1   6  23        3.38        8.57      7.17 o
   0   6  23        0.98        2.14      4.22 o
   1   6  23        0.63        3.09     12.03 o
   2   6  23        6.79        8.47      5.49 o
   3   6  23        4.01       25.16     13.99 o
   4   6  23        1.51       -0.69      3.29 o
  -5   7  23        2.38        5.95      6.72 o
  -4   7  23       15.59       29.99     13.19 o
  -3   7  23        0.07       -7.25      7.25 o
  -2   7  23        9.89        1.77      3.35 o
  -1   7  23        9.62       -1.44      3.60 o
   0   7  23        3.33        4.33      4.32 o
   1   7  23        0.66       -6.10      6.10 o
   2   7  23        0.78       -1.99      4.12 o
   3   7  23       20.88       16.29     11.57 o
   4   7  23        0.44        0.72      3.59 o
  -4   8  23        0.01       -4.95      5.76 o
  -2   8  23       11.77       27.24     13.14 o
  -1   8  23        0.94       -5.63      6.59 o
   0   8  23       10.91        4.99      8.59 o
   1   8  23       12.60       14.67      6.98 o
   2   8  23       16.29       20.17     13.39 o
   3   8  23        5.40       18.21     12.41 o
  -1   9  23        1.54       -1.35      4.29 o
   0   9  23        8.15        6.22      6.93 o
   1   9  23        1.24        4.59      5.60 o
  -6   0  24       13.14       33.81     16.25 o
  -5   0  24        5.98       26.22     11.41 o
  -4   0  24       23.20      197.38     32.06 o
  -3   0  24       19.40       72.50     18.93 o
  -2   0  24        8.30       17.20      8.45 o
  -1   0  24       47.81       70.39     20.00 o
   0   0  24       33.60       50.76     16.13 o
   1   0  24        8.72       13.76      8.97 o
   2   0  24       31.59       24.73     11.45 o
   3   0  24       28.49       77.91     22.95 o
   4   0  24       71.57      111.95     28.18 o
   5   0  24        0.04       -7.73      8.03 o
   6   0  24       10.86       53.69     23.51 o
  -6   1  24        0.92       13.67      6.67 o
  -5   1  24       15.30        7.73      4.48 o
  -4   1  24       10.29        4.71      4.70 o
  -3   1  24        0.96        1.92      4.10 o
  -2   1  24        0.04       -0.66      1.95 o
  -1   1  24        1.35        1.05      2.15 o
   0   1  24       45.46       68.67     13.55 o
   1   1  24        6.52        9.22      5.31 o
   2   1  24        0.22       -0.09      2.25 o
   3   1  24       16.78       21.46      8.01 o
   4   1  24        6.75        2.74      7.52 o
   5   1  24        0.00        0.96     12.90 o
   6   1  24        0.00       17.16      8.49 o
  -6   2  24        4.44       -2.99      3.25 o
  -5   2  24       19.57       18.38      8.71 o
  -4   2  24       21.64       16.04      6.65 o
  -3   2  24        0.23        4.87      4.90 o
  -2   2  24        0.29        0.81      1.98 o
  -1   2  24        0.82        3.90      3.12 o
   0   2  24        1.07        3.72      2.38 o
   1   2  24        0.39        1.44      2.45 o
   2   2  24        0.90       -3.71      5.67 o
   3   2  24       32.60       18.01      6.78 o
   4   2  24        8.04        4.41      2.94 o
   5   2  24        1.01        7.96      6.13 o
   6   2  24        0.00       -3.71      3.71 o
  -6   3  24        9.97        3.74     10.88 o
  -5   3  24        9.82       17.89      7.36 o
  -4   3  24        2.69       -3.92      3.92 o
  -3   3  24        0.92       11.95      7.43 o
  -2   3  24       42.52       48.48     10.84 o
  -1   3  24        1.78        1.52      1.66 o
   0   3  24       34.27       42.91      7.90 o
   1   3  24        7.93        8.12      3.87 o
   2   3  24        0.18       -3.06      3.44 o
   3   3  24       14.52       18.63      7.59 o
   4   3  24        1.14       -2.51      4.53 o
   5   3  24       16.72        9.76     12.64 o
   6   3  24        0.07        5.59      7.11 o
  -5   4  24        1.93        4.99      4.15 o
  -4   4  24        2.94       53.97     16.78 o
  -3   4  24        3.02       -0.72      2.39 o
  -2   4  24        2.00        7.38      4.51 o
  -1   4  24        2.12        0.33      5.06 o
   0   4  24       14.99       39.46      8.96 o
   1   4  24       53.15       45.34     10.92 o
   2   4  24       48.47       64.59     19.51 o
   3   4  24       18.80       30.93     10.29 o
   4   4  24        0.45       -5.01      5.01 o
   5   4  24        4.36        1.37     10.86 o
  -5   5  24        0.44       -2.13      3.92 o
  -4   5  24        0.29       -6.82      6.82 o
  -3   5  24        0.24        7.11      7.58 o
  -2   5  24       40.26       36.08      9.99 o
  -1   5  24        0.10        2.69      4.62 o
   0   5  24        0.78        4.87      5.84 o
   1   5  24        0.99       -0.28      6.45 o
   2   5  24        6.72        6.96     17.09 o
   3   5  24        7.56        8.66      4.95 o
   4   5  24        0.05       -3.18      6.01 o
  -5   6  24       15.62       20.35     11.59 o
  -4   6  24        0.01        0.21      2.13 o
  -3   6  24        0.25       10.87      7.49 o
  -2   6  24        0.35        0.92      2.98 o
  -1   6  24        0.05        0.89      2.83 o
   0   6  24        0.00        2.84      4.64 o
   1   6  24        0.00       -2.62      8.79 o
   2   6  24       15.39       19.48      7.51 o
   3   6  24        0.13        1.64      8.39 o
   4   6  24        1.64       12.36     10.69 o
  -4   7  24        7.13       10.45      8.10 o
  -3   7  24        7.42       12.32      7.04 o
  -2   7  24       10.28       10.80      8.05 o
  -1   7  24       11.97       10.14      9.08 o
   0   7  24        2.22        2.89      2.92 o
   1   7  24        1.57       -4.11      4.11 o
   2   7  24        0.57       -3.25      5.56 o
   3   7  24        6.13       17.89     13.32 o
  -2   8  24        5.83       10.31      8.93 o
  -1   8  24        2.34        0.30      3.04 o
   0   8  24        1.61        7.85      5.03 o
   1   8  24        1.78       -1.89      4.34 o
   2   8  24        0.24        5.36      6.67 o
   3   8  24        0.06      -12.43     12.43 o
   0   9  24        0.29        5.53      6.81 o
   1   9  24        1.77       -3.32      5.03 o
  -6   1  25        0.87        5.23     15.48 o
  -5   1  25        4.09        2.67      4.75 o
  -4   1  25       39.57       39.88     10.78 o
  -3   1  25        8.07        8.78      4.86 o
  -2   1  25       12.81       15.17      9.39 o
  -1   1  25       12.97       17.14      5.39 o
   0   1  25       27.67       23.36      5.95 o
   1   1  25        3.01        7.62      5.09 o
   2   1  25        0.21       -0.98      5.97 o
   3   1  25      197.68      258.86     29.82 o
   4   1  25        5.14       -0.70     10.20 o
   5   1  25        0.00        3.06      6.05 o
   6   1  25        3.64      -11.02     11.02 o
  -6   2  25        3.84        1.22      3.73 o
  -5   2  25       23.81       30.76      9.71 o
  -4   2  25       31.66       26.26      9.00 o
  -3   2  25        1.06       -2.47      5.01 o
  -2   2  25        2.20        9.08      4.68 o
  -1   2  25       10.00        8.08      4.18 o
   0   2  25        4.32        3.22      3.39 o
   1   2  25        1.08        2.31      2.99 o
   2   2  25       10.56        6.17      9.74 o
   3   2  25        0.95        0.05      2.62 o
   4   2  25        0.06       -5.21      5.21 o
   5   2  25        4.64       -2.84      3.29 o
   6   2  25        1.46       13.64     10.76 o
  -5   3  25        0.39       -2.70      4.05 o
  -4   3  25        2.60        6.82      4.00 o
  -3   3  25       33.49       18.44     10.99 o
  -2   3  25        8.62       15.75      6.08 o
  -1   3  25        0.41        1.72      2.25 o
   0   3  25       59.14       55.82      9.18 o
   1   3  25      159.27      174.59     23.00 o
   2   3  25       35.24       27.59     23.08 o
   3   3  25       21.65       29.26     10.01 o
   4   3  25        4.76       17.45      8.87 o
   5   3  25        0.80       -0.21      3.39 o
   6   3  25       15.32       32.67     14.49 o
  -5   4  25        0.25       -0.70      6.77 o
  -4   4  25        3.23        7.67      6.66 o
  -3   4  25        0.32       -6.32      6.32 o
  -2   4  25       12.63       13.94      5.82 o
  -1   4  25       55.88       62.15     11.87 o
   0   4  25      111.44      121.72     28.02 o
   1   4  25       54.06       64.90     19.77 o
   2   4  25       11.70       15.63      6.92 o
   3   4  25        0.00        0.13      3.86 o
   4   4  25        5.23        3.41      8.50 o
   5   4  25        0.35      -10.35     10.35 o
  -5   5  25        2.76       11.80      9.87 o
  -4   5  25        0.21       -3.68      4.98 o
  -3   5  25        0.12       -2.06      3.59 o
  -2   5  25      173.62      162.22     20.41 o
  -1   5  25       29.83       33.41      8.66 o
   0   5  25        5.29        7.68      7.42 o
   1   5  25        8.47       11.26      5.35 o
   2   5  25       36.40       42.01     13.50 o
   3   5  25        4.10        7.83      5.32 o
   4   5  25        1.26        9.19     11.65 o
  -5   6  25        1.23       12.56     11.72 o
  -4   6  25        0.04        4.51      5.58 o
  -3   6  25        6.22        3.08      5.36 o
  -2   6  25        1.56        2.06      5.35 o
  -1   6  25        1.68        8.62      7.64 o
   0   6  25        5.87       18.11     11.08 o
   1   6  25        0.27        0.23      6.89 o
   2   6  25        0.41       -2.79      5.04 o
   3   6  25        0.33       -4.79      6.87 o
  -4   7  25        0.11      -10.09     10.09 o
  -2   7  25       11.71        8.52      7.45 o
  -1   7  25        0.03       -8.13      8.13 o
   0   7  25        3.11        0.15      2.29 o
   1   7  25        0.24       -1.58      9.78 o
   2   7  25        6.86       -5.55      6.90 o
   3   7  25        1.58       -9.64      9.64 o
  -2   8  25        7.19        6.74      7.68 o
  -1   8  25       10.00        0.93      3.35 o
   0   8  25        7.08        0.23      2.54 o
   1   8  25        0.03       15.45     10.90 o
   2   8  25        3.78       -1.40     10.18 o
   0   9  25        4.94       -8.20      8.31 o
  -5   0  26       22.48       29.85     13.48 o
  -4   0  26       22.72       48.35     16.48 o
  -3   0  26      149.40      147.24     27.20 o
  -2   0  26        2.49        1.84      3.33 o
  -1   0  26       13.30       26.08     13.09 o
   0   0  26       67.39       59.33     19.91 o
   1   0  26        1.56        1.67      3.96 o
   2   0  26       25.70       43.70     17.25 o
   3   0  26       18.42       12.51      8.32 o
   4   0  26      348.88      400.99     55.64 o
   5   0  26        1.20       -4.65      6.96 o
  -5   1  26        4.79       10.44      6.32 o
  -4   1  26       23.56       20.44     18.56 o
  -3   1  26        8.47       18.48      7.19 o
  -2   1  26       57.66       40.26     13.30 o
  -1   1  26       34.78       28.57      6.92 o
   0   1  26        9.97        9.77      3.36 o
   1   1  26       14.86       18.01      7.26 o
   2   1  26        6.77        0.55      1.90 o
   3   1  26        1.81        1.39      9.65 o
   4   1  26        1.32       12.71      9.64 o
   5   1  26       17.23       31.64     11.56 o
  -5   2  26        1.76       -4.21      4.21 o
  -4   2  26        1.15        3.98      3.99 o
  -3   2  26       21.85       20.55      6.95 o
  -2   2  26       13.15        5.58      4.55 o
  -1   2  26        0.93       -0.11      2.35 o
   0   2  26       13.02        2.17      1.72 o
   1   2  26        0.03        4.85      2.95 o
   2   2  26        1.27       -3.16      5.09 o
   3   2  26       10.86       10.61      9.02 o
   4   2  26        3.72       -1.90      3.31 o
   5   2  26        4.12       -2.23      4.95 o
   6   2  26        0.01       10.20     11.95 o
  -5   3  26        0.39       -1.62     10.88 o
  -4   3  26       13.55        7.89      8.26 o
  -3   3  26       15.18       13.88      9.41 o
  -2   3  26        8.29        5.96      3.53 o
  -1   3  26       48.01       67.49     13.72 o
   0   3  26        0.12        8.71      4.84 o
   1   3  26       57.40       75.34     26.10 o
   2   3  26        0.70       -0.81     11.23 o
   3   3  26       22.51       17.02      8.26 o
   4   3  26        1.44       -0.46      3.20 o
   5   3  26       18.90        1.03      6.60 o
   6   3  26        5.64       11.70     14.00 o
  -5   4  26       17.19        7.79      7.25 o
  -4   4  26        0.01       -5.40      7.43 o
  -3   4  26       42.78       55.16     16.75 o
  -2   4  26      174.50      178.99     21.53 o
  -1   4  26      138.96      125.44     17.33 o
   0   4  26       51.31       56.32     20.04 o
   1   4  26        2.42       14.66      7.64 o
   2   4  26       95.35      133.28     20.88 o
   3   4  26        3.64        4.51      4.95 o
   4   4  26        6.35        2.81      6.75 o
   5   4  26       27.74       42.76     17.46 o
  -5   5  26        1.38       -7.88      7.88 o
  -4   5  26        0.83       -8.36      8.36 o
  -3   5  26        5.88       22.61     10.76 o
  -2   5  26       14.31       19.03     16.12 o
  -1   5  26        0.88       -8.52      8.52 o
   0   5  26       23.93       30.07     13.09 o
   1   5  26       49.09       54.68     13.13 o
   2   5  26       17.64       23.86      9.76 o
   3   5  26        5.04        1.36      5.09 o
   4   5  26        0.24       -0.17      2.96 o
  -4   6  26        1.20       -3.32      4.84 o
  -3   6  26        2.58        5.23      5.58 o
  -2   6  26        2.74       11.33      8.55 o
  -1   6  26        0.25       -2.01      4.12 o
   0   6  26       11.67       31.66     14.87 o
   1   6  26        1.46       -2.93     13.37 o
   2   6  26        3.08        6.39      7.58 o
   3   6  26        0.52       -9.43      9.51 o
  -4   7  26        0.00        3.82      5.20 o
  -2   7  26        3.66       -2.09      4.14 o
  -1   7  26        1.32       10.89      8.63 o
   0   7  26        1.40       -4.44      4.44 o
   1   7  26        4.10       12.86     10.07 o
   2   7  26        0.34       12.45     10.18 o
  -1   8  26        2.09       -1.95      4.12 o
   0   8  26       16.61       14.72     10.11 o
   1   8  26        0.36       18.56     14.95 o
   2   8  26        8.18       -5.92      7.71 o
  -5   1  27        0.80       -1.35      2.88 o
  -4   1  27        5.17        0.26      3.82 o
  -3   1  27       18.73       28.26      8.74 o
  -2   1  27       11.83        3.75      7.74 o
  -1   1  27       19.84       23.38      6.47 o
   0   1  27        6.74       12.64      5.99 o
   1   1  27        0.16        2.84      3.24 o
   2   1  27        2.87        4.08     11.64 o
   3   1  27        1.84       -3.84      4.67 o
   4   1  27        6.35       16.56      8.61 o
   5   1  27        0.21       -3.72      4.21 o
  -5   2  27        8.53       15.35      7.21 o
  -4   2  27        9.07        8.44      5.27 o
  -3   2  27        7.42        0.50      3.02 o
  -2   2  27        6.54        5.44      3.54 o
  -1   2  27        3.93       -2.97      2.97 o
   0   2  27        8.42        6.07      6.04 o
   1   2  27       12.41       21.73     13.46 o
   2   2  27        5.02        6.25      5.02 o
   3   2  27        0.02       -0.99      2.47 o
   4   2  27        0.00       -3.16      5.67 o
   5   2  27        1.54        8.25      8.34 o
  -5   3  27        8.44       17.59     10.73 o
  -4   3  27        2.98       12.71      6.69 o
  -3   3  27        0.61       13.43      8.24 o
  -2   3  27       19.44       15.39      6.74 o
  -1   3  27        5.95       11.76      5.56 o
   0   3  27        2.26        8.38      3.31 o
   1   3  27       12.21       18.20      8.89 o
   2   3  27        0.67       -0.53      2.54 o
   3   3  27        0.17        2.95      3.31 o
   4   3  27        1.91       18.83      8.36 o
   5   3  27        9.68       26.30     14.47 o
  -5   4  27        0.75       16.59     10.45 o
  -4   4  27        0.01       -5.26      5.26 o
  -3   4  27        4.08       13.23     10.33 o
  -2   4  27       24.71       39.93     10.43 o
  -1   4  27        0.00       -1.82      7.53 o
   0   4  27       75.92      105.70     28.25 o
   1   4  27      156.26      198.04     25.63 o
   2   4  27       44.87       36.26     11.47 o
   3   4  27        3.09       -1.10      3.93 o
   4   4  27        0.81       -0.50      4.12 o
  -4   5  27        0.05       -8.74      8.74 o
  -3   5  27        0.28       -8.60      8.60 o
  -2   5  27       23.06       33.23     13.92 o
  -1   5  27        1.13      -10.28     10.28 o
   0   5  27        4.83        4.29      3.64 o
   1   5  27        6.68       20.21      8.06 o
   2   5  27        1.26        0.75      2.27 o
   3   5  27        0.08       -5.60      6.79 o
  -4   6  27        0.16       12.53     11.25 o
  -3   6  27        0.43       -6.99      6.99 o
  -2   6  27        0.85        1.55      3.81 o
  -1   6  27        1.55       -7.77      7.77 o
   0   6  27        0.03       -8.69      8.69 o
   1   6  27        0.17        0.76      3.36 o
   2   6  27        0.24       10.75      9.49 o
   3   6  27        2.17        5.98      7.53 o
  -1   7  27        0.59        4.38      5.90 o
   0   7  27        0.66       -4.70      4.70 o
   1   7  27        0.18       22.36     13.31 o
   2   7  27        0.01      -10.87     10.87 o
  -1   8  27        5.66       18.72     11.97 o
   0   8  27        0.41       -2.49      4.62 o
   1   8  27        3.39       24.27     13.91 o
  -5   0  28        1.39        0.61      2.70 o
  -4   0  28       11.70       19.53     13.02 o
  -3   0  28        6.65        4.90      5.37 o
  -2   0  28       16.62       11.04      7.18 o
  -1   0  28      116.39      124.27     41.98 o
   0   0  28       19.79       10.63     10.44 o
   1   0  28       11.47        5.72      6.50 o
   2   0  28       41.49       27.16     14.69 o
   3   0  28      260.45      293.28     47.74 o
   4   0  28       39.02       44.93     19.12 o
  -5   1  28        0.93        0.70      2.42 o
  -4   1  28        2.39       -1.81      6.79 o
  -3   1  28        1.14        3.23      9.62 o
  -2   1  28        9.20       -0.49      9.26 o
  -1   1  28        0.28        0.61      4.63 o
   0   1  28        6.27       -0.30      2.36 o
   1   1  28        0.70        2.28      3.63 o
   2   1  28        1.50        2.47      5.53 o
   3   1  28       15.21        9.19      6.67 o
   4   1  28       26.28       41.58     13.56 o
   5   1  28        3.63        2.93      4.21 o
  -5   2  28        0.06       -9.08      9.08 o
  -4   2  28        1.18        0.15      3.49 o
  -3   2  28        2.35       -0.29      3.70 o
  -2   2  28        0.07       12.91      7.81 o
  -1   2  28        2.90       -3.97      3.97 o
   0   2  28        0.23        0.51      4.36 o
   1   2  28        0.18        3.52      3.62 o
   2   2  28        0.09       -9.20     13.51 o
   3   2  28        3.06       11.03     19.70 o
   4   2  28       10.66       18.94      8.98 o
   5   2  28        9.53        3.40      6.02 o
  -5   3  28        0.67        6.99      7.13 o
  -4   3  28        0.00        4.98      4.82 o
  -3   3  28       10.65       19.71     10.22 o
  -2   3  28        3.02        1.38     17.38 o
  -1   3  28       40.71       45.24     10.75 o
   0   3  28        3.60       11.46      5.78 o
   1   3  28        9.48       24.16     14.49 o
   2   3  28        0.85       -9.53     14.73 o
   3   3  28        5.71        7.70      5.75 o
   4   3  28        8.11        2.14     10.55 o
   5   3  28        0.69        2.77      5.26 o
  -4   4  28        1.61        2.26      3.87 o
  -3   4  28        9.96       24.50     12.52 o
  -2   4  28       67.29       66.00     13.70 o
  -1   4  28       13.09       10.64      7.77 o
   0   4  28       15.70       65.89     21.08 o
   1   4  28        1.97       14.62      7.72 o
   2   4  28       61.22       75.23     16.48 o
   3   4  28        1.29       -0.52      9.18 o
   4   4  28        5.66       35.47     16.02 o
  -4   5  28        0.99        5.19      5.90 o
  -3   5  28        1.09        0.44      2.66 o
  -2   5  28        5.54       27.56     13.70 o
  -1   5  28        9.69       31.32     14.95 o
   0   5  28        4.57        2.83      4.98 o
   1   5  28       30.06       18.72     11.71 o
   2   5  28        7.77        1.15      9.36 o
   3   5  28        7.90        9.26      5.78 o
  -4   6  28        0.51        1.29      3.88 o
  -2   6  28        0.19       -5.57      6.73 o
  -1   6  28        0.25       -5.72      6.86 o
   0   6  28        0.31       -7.56      7.82 o
   1   6  28        0.00       -4.85      6.41 o
   2   6  28        0.00       -8.57      8.84 o
  -1   7  28        4.77        9.97      8.76 o
   0   7  28        0.36       -2.22      5.67 o
   1   7  28        0.00       13.62     10.67 o
  -4   1  29       12.49       12.11      5.57 o
  -3   1  29        0.04        2.09      3.00 o
  -2   1  29        8.76        5.25      3.66 o
  -1   1  29        3.14        8.15      4.14 o
   0   1  29       29.78       32.48      7.61 o
   1   1  29        0.50       -1.66      5.48 o
   2   1  29        2.57       -7.47      8.50 o
   3   1  29       43.73       12.54      6.22 o
   4   1  29       33.30       15.77      8.71 o
  -4   2  29        4.00        9.30      4.81 o
  -3   2  29        3.22        1.73      8.04 o
  -2   2  29        1.98       12.30      7.25 o
  -1   2  29        2.71       -4.32      4.32 o
   0   2  29       16.06       16.90      6.10 o
   1   2  29        1.50       -0.45      3.51 o
   2   2  29        0.57        0.54      1.75 o
   3   2  29        0.29       -4.70      4.70 o
   4   2  29        0.11        8.35      8.49 o
  -4   3  29        1.41       -7.46      7.46 o
  -3   3  29       29.41       50.05     16.58 o
  -2   3  29       37.51       19.79     13.53 o
  -1   3  29        0.09        6.57     18.95 o
   0   3  29       16.99       19.72     14.07 o
   1   3  29       19.05       28.94     10.50 o
   2   3  29        0.32       -0.89      5.63 o
   3   3  29        8.64       -2.67      4.97 o
   4   3  29        7.49        2.04      4.43 o
  -4   4  29        0.45        2.52      4.21 o
  -3   4  29        1.17        5.36      5.58 o
  -2   4  29        9.79       14.29      6.45 o
  -1   4  29        3.65        3.25      5.37 o
   0   4  29       13.37       13.59     11.45 o
   1   4  29       50.08       41.14     12.39 o
   2   4  29       26.30       20.09     16.87 o
   3   4  29       15.64       21.58     12.58 o
   4   4  29       30.55       53.55     19.94 o
  -4   5  29        1.13        1.96      3.89 o
  -3   5  29       22.78       21.47     11.08 o
  -2   5  29       52.90       71.17     23.06 o
  -1   5  29        5.82        7.08      7.46 o
   0   5  29        0.96      -13.35     13.35 o
   1   5  29       33.83       38.21     17.80 o
   2   5  29        0.99        0.43      3.06 o
  -1   6  29        2.11        2.34      4.35 o
   0   6  29        0.62       -9.05      9.05 o
   1   6  29        0.04       13.90     10.92 o
  -1   7  29        0.37       20.56     12.56 o
   0   7  29        0.77       -6.95      7.41 o
  -4   0  30       11.07       12.12      8.83 o
  -3   0  30        8.90        1.90      4.03 o
  -2   0  30       21.32       44.74     15.28 o
  -1   0  30        8.71        5.95      4.14 o
   0   0  30        2.37        4.26      5.86 o
   1   0  30        0.49        8.00      9.43 o
   2   0  30       10.06        6.80      7.67 o
   3   0  30        0.03       36.58     17.45 o
  -4   1  30        0.55        1.60      5.29 o
  -3   1  30        3.95        8.83      7.10 o
  -2   1  30        0.77        0.53      2.98 o
  -1   1  30        0.94        7.92      4.28 o
   0   1  30        0.02        1.85      3.12 o
   1   1  30        0.77        4.48      4.31 o
   2   1  30        4.69       -5.13      5.13 o
   3   1  30        0.40        1.47     10.75 o
   4   1  30        1.29       11.82     10.39 o
  -4   2  30        0.00        7.57      3.97 o
  -3   2  30        0.46        4.93      3.26 o
  -2   2  30        0.90        6.69      6.05 o
  -1   2  30        4.62        3.70      9.99 o
   0   2  30        2.60        0.96     11.13 o
   1   2  30        3.91        2.44      6.29 o
   2   2  30        0.02        9.32      5.95 o
   3   2  30        0.01        3.08      7.54 o
   4   2  30        0.48      -10.54     10.54 o
  -4   3  30        1.94        8.29      7.44 o
  -3   3  30        7.54       23.94     11.35 o
  -2   3  30        0.68       10.46      7.30 o
  -1   3  30       35.50       19.92     12.40 o
   0   3  30        6.92       11.12     12.13 o
   1   3  30        0.43       -4.18      4.18 o
   2   3  30        0.72       -0.98      5.57 o
   3   3  30        0.52        5.64      6.78 o
   4   3  30        1.14       31.41     15.98 o
  -4   4  30        0.72       -6.69      6.80 o
  -3   4  30        5.77        9.18      7.27 o
  -2   4  30       14.35       20.24     10.07 o
  -1   4  30        6.66       -7.31      7.62 o
   0   4  30       26.79       38.32     18.14 o
   1   4  30        7.90        0.98      8.83 o
   2   4  30        9.22       14.95      7.70 o
   3   4  30        0.79       -5.92      7.00 o
   4   4  30        0.65        4.45      6.14 o
  -1   5  30        0.08       -0.86      3.54 o
   0   5  30        2.04      -12.77     12.77 o
   1   5  30        0.00       12.38     10.37 o
   2   5  30        8.54        9.41      8.18 o
  -1   6  30        1.37        6.73      7.64 o
   0   6  30        0.80      -11.62     11.62 o
  -4   1  31        0.01       -8.75      8.75 o
  -3   1  31        3.19       -3.14      3.14 o
  -2   1  31        0.42        3.21      7.72 o
  -1   1  31        8.44        8.02      5.08 o
   0   1  31        0.53       -2.12      2.45 o
   1   1  31        1.27        9.64      6.52 o
   2   1  31       29.89       34.38     10.92 o
   3   1  31        2.33       -5.73      7.29 o
  -4   2  31        0.10       -8.87      8.87 o
  -3   2  31        0.60        0.62      7.37 o
  -2   2  31        0.18        9.57      7.14 o
  -1   2  31        4.97        7.28      4.80 o
   0   2  31        7.90        1.66      3.49 o
   1   2  31        6.04        9.00      5.89 o
   2   2  31        1.51        8.57      5.76 o
   3   2  31        0.25        4.22      6.15 o
  -3   3  31        0.23        2.05      6.95 o
  -2   3  31        0.16       -1.79      3.46 o
  -1   3  31       49.87       60.24     23.19 o
   0   3  31       23.89       20.90      9.49 o
   1   3  31        2.36       -4.95      4.95 o
   2   3  31        5.00       20.36     12.52 o
   3   3  31        2.48       14.17      9.26 o
  -3   4  31        0.62        9.29      7.46 o
  -1   4  31       11.15       13.34     10.52 o
   0   4  31        4.88      -10.76     10.76 o
   1   4  31       13.05       18.30      8.88 o
   2   4  31        0.68       -8.33      8.33 o
   3   4  31        1.81        8.08      8.24 o
  -1   5  31        4.16       16.70     11.89 o
   0   5  31        0.17       -3.50      6.00 o
   2   5  31        1.57        2.25      4.46 o
  -3   0  32        0.26      -10.52     10.52 o
  -2   0  32        0.62      -10.12     10.12 o
  -1   0  32       40.82       43.39     22.05 o
   0   0  32        1.40        1.78      7.11 o
   1   0  32       18.48       23.50     14.16 o
   2   0  32        0.26       -2.58      5.15 o
  -3   1  32        8.62        0.96      5.21 o
  -2   1  32        1.51       -0.63      6.33 o
  -1   1  32        0.00        2.47      2.91 o
   0   1  32        7.05       -0.88      3.04 o
   1   1  32        1.31       -3.47      3.69 o
   2   1  32        0.22       13.51     10.68 o
  -3   2  32        4.54        5.66      6.12 o
  -2   2  32        4.24        4.64      4.01 o
  -1   2  32        0.29       -0.95      2.10 o
   0   2  32        0.20       -1.53      5.26 o
   1   2  32        3.47        2.21      3.42 o
   2   2  32        0.18       11.69      9.85 o
  -3   3  32        5.16        5.25      5.89 o
  -2   3  32       38.93       48.58     16.38 o
  -1   3  32        0.04       -9.10      9.10 o
   0   3  32        5.46        3.92      5.93 o
   1   3  32        3.49        9.47      8.66 o
   2   3  32       21.21       21.56     13.14 o
  -3   4  32       23.77       19.14     10.84 o
   1   4  32       22.89       34.99     16.26 o
   2   4  32        0.99       46.79     18.51 o
  -3   1  33        0.35        1.53      3.72 o
  -2   1  33        1.04        7.34      6.90 o
  -1   1  33        3.44        6.01      5.21 o
   0   1  33        0.09        5.08      6.86 o
  -3   2  33        0.53        2.62      4.57 o
  -2   2  33       10.66       21.07      8.23 o
   0   2  33        0.00       -4.38      6.14 o
  -3   3  33        4.27        7.44      7.13 o
  -2   0  34        6.02        7.74      7.13 o
  -1   0  34        0.00        4.65      5.47 o
  -2   1  34        2.73        5.62      6.12 o
  -1   1  34        0.17       -3.98      3.98 o
  -2   2  34        0.01       -1.77      3.65 o
  -2   1  35        0.12       -0.92      3.25 o
  -1   1  35        1.80        4.63      5.47 o
 
